# Supplementary material for: A second monoclinic polymorph of (E)-phen­yl(pyridin-2-yl)methanone oxime
Source: Acta Crystallogr Sect E Struct Rep Online. 2013 Jan 31;69(Pt 2):o310. doi: 10.1107/S1600536813002377 (PMC3569829; doi:10.1107/S1600536813002377)
Supplement: Supplementary file 1 [file e-69-0o310-sup1.cif]

##############################################################################
#                                                                            #
# This CIF contains the data in a paper accepted for publication in          #
# Acta Crystallographica Section E. It conforms to the requirements of       #
# Notes for Authors for Acta Crystallographica Section E, and has been       #
# peer reviewed under the auspices of the IUCr Commission on Journals.       #
#                                                                            #
# Full details of the Crystallographic Information File format               #
# are given in the paper "The Crystallographic Information File (CIF):       #
# a New Standard Archive File for Crystallography" by S. R. Hall, F. H.      #
# Allen and I. D. Brown [Acta Cryst. (1991), A47, 655-685].                  #
#                                                                            #
# The current version of the core CIF dictionary is obtainable from          #
# ftp://ftp.iucr.org/pub/cif_core.dic.                                       #
#                                                                            #
# Software is freely available for graphical display of the structure(s)     #
# in this CIF. For information consult the CIF software page                 #
# http://www.iucr.org/resources/cif/software.                                #
#                                                                            #
# This file may be used for bona fide research purposes within the           #
# scientific community so long as proper attribution is given to the journal # 
# article from which it was obtained.                                        #
#                                                                            #
##############################################################################
data_I
_audit_creation_method     'WinGX routine CIF_UPDATE'
_audit_conform_dict_name     cif_core.dic
_audit_conform_dict_version     2.4
_chemical_name_systematic
;
(<i>E</i>)-Phenyl(pyridin-2-yl)methanone oxime
;
_chemical_formula_moiety     'C12 H10 N2 O1'
_chemical_formula_sum     'C12 H10 N2 O1'
_chemical_formula_iupac     'C12 H10 N2 O1'
_chemical_formula_weight     198.22
_space_group_crystal_system     monoclinic
_space_group_name_H-M_alt     'P 21/n'
_space_group_name_Hall     '-P 2yn'
loop_
    _space_group_symop_operation_xyz
    'x, y, z'
    '-x+1/2, y+1/2, -z+1/2'
    '-x, -y, -z'
    'x-1/2, -y-1/2, z-1/2'
_cell_length_a     5.6732(4)
_cell_length_b     23.257(2)
_cell_length_c     7.4516(5)
_cell_angle_alpha     90
_cell_angle_beta     97.743(7)
_cell_angle_gamma     90
_cell_volume     974.21(13)
_cell_formula_units_Z     4
_cell_measurement_reflns_used     1437
_cell_measurement_theta_min     3.4971
_cell_measurement_theta_max     25.9911
_cell_measurement_temperature     130(2)
_exptl_crystal_description     lamina
_exptl_crystal_colour     'pale pink'
_exptl_crystal_size_max     0.5481
_exptl_crystal_size_mid     0.3144
_exptl_crystal_size_min     0.0618
_exptl_crystal_density_diffrn     1.351
_exptl_crystal_density_method     'not measured'
_exptl_crystal_F_000     416
loop_
    _exptl_crystal_face_index_h
    _exptl_crystal_face_index_k
    _exptl_crystal_face_index_l
    _exptl_crystal_face_perp_dist
    7 -6 -6 0.1514
    -7 6 6 0.1514
    0 2 10 0.1654
    0 -2 -10 0.1654
    0 -33 1 0.0309
    0 33 -1 0.0309
_exptl_absorpt_coefficient_mu     0.089
_exptl_absorpt_correction_type     analytical
_exptl_absorpt_process_details
;
[CrysAlis PRO (Agilent, 2011), based on expressions derived by Clark &
Reid
(1995)]
;
_exptl_absorpt_correction_T_min     0.976
_exptl_absorpt_correction_T_max     0.995
_exptl_special_details     ?
_diffrn_ambient_temperature     130(2)
_diffrn_radiation_type     MoK\a
_diffrn_radiation_wavelength     0.71073
_diffrn_radiation_monochromator     graphite
_diffrn_measurement_device_type     'Agilent Xcalibur (Atlas, Gemini)'
_diffrn_measurement_method     '\w scans'
_diffrn_detector_area_resol_mean     10.4685
_diffrn_reflns_number     4256
_diffrn_reflns_av_R_equivalents     0.0227
_diffrn_reflns_theta_min     3.5
_diffrn_reflns_theta_max     26.05
_diffrn_reflns_theta_full     26.05
_diffrn_measured_fraction_theta_max     0.998
_diffrn_measured_fraction_theta_full     0.998
_diffrn_reflns_limit_h_min     -7
_diffrn_reflns_limit_h_max     6
_diffrn_reflns_limit_k_min     -28
_diffrn_reflns_limit_k_max     25
_diffrn_reflns_limit_l_min     -9
_diffrn_reflns_limit_l_max     6
_refine_special_details
;
Refinement of <i>F</i>^2^ against ALL reflections. The weighted <i>R</i>-factor
<i>wR</i> and goodness of fit <i>S</i> are based on <i>F</i>^2^, conventional
<i>R</i>-factors <i>R</i> are based on <i>F</i>, with <i>F</i> set to zero for
negative <i>F</i>^2^. The threshold expression of <i>F</i>^2^ >
2\s(<i>F</i>^2^) is used only for calculating <i>R</i>-factors(gt) <i>etc</i>.
and is not relevant to the choice of reflections for refinement.
<i>R</i>-factors based on <i>F</i>^2^ are statistically about twice as large
as those based on <i>F</i>, and <i>R</i>- factors based on ALL data will be
even larger.
;
_reflns_number_total     1918
_reflns_number_gt     1559
_reflns_threshold_expression     I>2\s(I)
_refine_ls_structure_factor_coef     Fsqd
_refine_ls_matrix_type     full
_refine_ls_R_factor_all     0.0557
_refine_ls_R_factor_gt     0.0417
_refine_ls_wR_factor_gt     0.0971
_refine_ls_wR_factor_ref     0.1068
_refine_ls_goodness_of_fit_ref     1.04
_refine_ls_restrained_S_all     1.04
_refine_ls_number_reflns     1918
_refine_ls_number_parameters     139
_refine_ls_number_restraints     1
_refine_ls_hydrogen_treatment     mixed
_refine_ls_weighting_scheme     calc
_refine_ls_weighting_details
         'calc w=1/[\s^2^(Fo^2^)+(0.0445P)^2^+0.3722P] where P=(Fo^2^+2Fc^2^)/3'
_atom_sites_solution_hydrogens     geom
_atom_sites_solution_primary     direct
_atom_sites_solution_secondary     difmap
_refine_ls_shift/su_max     0
_refine_ls_shift/su_mean     0
_refine_diff_density_max     0.212
_refine_diff_density_min     -0.217
_refine_ls_extinction_method     none
loop_
    _atom_type_symbol
    _atom_type_description
    _atom_type_scat_dispersion_real
    _atom_type_scat_dispersion_imag
    _atom_type_scat_source
    C C 0.0033 0.0016 'International Tables Vol C Tables 4.2.6.8 and 6.1.1.4'
    H H 0 0 'International Tables Vol C Tables 4.2.6.8 and 6.1.1.4'
    N N 0.0061 0.0033 'International Tables Vol C Tables 4.2.6.8 and 6.1.1.4'
    O O 0.0106 0.006 'International Tables Vol C Tables 4.2.6.8 and 6.1.1.4'
_computing_data_collection     'CrysAlis PRO (Agilent, 2011)'
_computing_cell_refinement     'CrysAlis PRO (Agilent, 2011)'
_computing_data_reduction     'CrysAlis PRO (Agilent, 2011)'
_computing_structure_solution     'SHELXS97 (Sheldrick, 2008)'
_computing_structure_refinement     'SHELXL97 (Sheldrick, 2008)'
_computing_molecular_graphics
;
ORTEP-3 for Windows (Farrugia, 2012) and DIAMOND (Brandenburg,
2006)
;
_computing_publication_material     'PLATON (Spek, 2009)'
loop_
    _atom_site_type_symbol
    _atom_site_label
    _atom_site_fract_x
    _atom_site_fract_y
    _atom_site_fract_z
    _atom_site_U_iso_or_equiv
    _atom_site_adp_type
    _atom_site_calc_flag
    _atom_site_refinement_flags
    _atom_site_occupancy
    _atom_site_symmetry_multiplicity
    _atom_site_disorder_assembly
    _atom_site_disorder_group
    O O1 -0.01894(19) 0.05043(5) 0.85027(15) 0.0286(3) Uani d D 1 1 . .
    N N1 0.6746(2) 0.13409(6) 1.14331(18) 0.0290(3) Uani d . 1 1 . .
    N N2 0.1685(2) 0.04881(5) 0.99337(16) 0.0233(3) Uani d . 1 1 . .
    C C1 0.2991(2) 0.13583(6) 0.84972(19) 0.0198(3) Uani d . 1 1 . .
    C C2 0.1085(3) 0.17379(7) 0.8370(2) 0.0243(4) Uani d . 1 1 . .
    H H2 -0.0075 0.1701 0.917 0.029 Uiso calc R 1 1 . .
    C C3 0.0870(3) 0.21697(7) 0.7082(2) 0.0261(4) Uani d . 1 1 . .
    H H3 -0.0419 0.2433 0.7016 0.031 Uiso calc R 1 1 . .
    C C4 0.2528(3) 0.22192(7) 0.5889(2) 0.0263(4) Uani d . 1 1 . .
    H H4 0.2369 0.2513 0.4996 0.032 Uiso calc R 1 1 . .
    C C5 0.4416(3) 0.18395(7) 0.6003(2) 0.0279(4) Uani d . 1 1 . .
    H H5 0.5546 0.1871 0.5176 0.034 Uiso calc R 1 1 . .
    C C6 0.4672(3) 0.14138(7) 0.7312(2) 0.0249(4) Uani d . 1 1 . .
    H H6 0.5994 0.116 0.74 0.03 Uiso calc R 1 1 . .
    C C7 0.3204(2) 0.08948(6) 0.98862(19) 0.0201(3) Uani d . 1 1 . .
    C C8 0.5261(3) 0.08876(7) 1.13697(19) 0.0219(3) Uani d . 1 1 . .
    C C9 0.5601(3) 0.04407(7) 1.2600(2) 0.0308(4) Uani d . 1 1 . .
    H H9 0.4548 0.0121 1.2517 0.037 Uiso calc R 1 1 . .
    C C10 0.7525(3) 0.04717(8) 1.3962(2) 0.0382(5) Uani d . 1 1 . .
    H H10 0.7786 0.0173 1.4835 0.046 Uiso calc R 1 1 . .
    C C11 0.9048(3) 0.09311(8) 1.4052(2) 0.0346(4) Uani d . 1 1 . .
    H H11 1.0369 0.0958 1.4978 0.042 Uiso calc R 1 1 . .
    C C12 0.8605(3) 0.13487(8) 1.2768(2) 0.0335(4) Uani d . 1 1 . .
    H H12 0.9671 0.1665 1.2816 0.04 Uiso calc R 1 1 . .
    H H1D -0.097(3) 0.0196(8) 0.878(3) 0.05 Uiso d D 1 1 . .
loop_
    _atom_site_aniso_label
    _atom_site_aniso_U_11
    _atom_site_aniso_U_22
    _atom_site_aniso_U_33
    _atom_site_aniso_U_12
    _atom_site_aniso_U_13
    _atom_site_aniso_U_23
    O1 0.0289(6) 0.0258(6) 0.0284(6) -0.0061(5) -0.0054(5) 0.0065(5)
    N1 0.0306(7) 0.0282(8) 0.0266(7) -0.0043(6) -0.0018(6) -0.0015(6)
    N2 0.0250(7) 0.0224(7) 0.0215(6) 0.0002(5) -0.0007(5) 0.0012(5)
    C1 0.0225(7) 0.0183(8) 0.0179(7) -0.0019(6) 0.0000(6) -0.0007(6)
    C2 0.0257(8) 0.0235(8) 0.0250(8) 0.0008(6) 0.0081(6) 0.0014(6)
    C3 0.0271(8) 0.0197(8) 0.0312(9) 0.0029(6) 0.0033(6) 0.0017(7)
    C4 0.0302(8) 0.0242(8) 0.0236(8) -0.0054(7) 0.0004(6) 0.0055(6)
    C5 0.0256(8) 0.0350(10) 0.0242(8) -0.0023(7) 0.0069(6) 0.0041(7)
    C6 0.0201(7) 0.0286(9) 0.0259(8) 0.0023(7) 0.0027(6) 0.0020(7)
    C7 0.0233(7) 0.0184(7) 0.0193(7) 0.0030(6) 0.0050(6) -0.0007(6)
    C8 0.0243(8) 0.0227(8) 0.0192(7) 0.0038(6) 0.0049(6) -0.0009(6)
    C9 0.0350(9) 0.0263(9) 0.0316(9) 0.0033(7) 0.0062(7) 0.0077(7)
    C10 0.0451(10) 0.0414(11) 0.0279(9) 0.0161(9) 0.0049(8) 0.0138(8)
    C11 0.0298(9) 0.0475(11) 0.0246(8) 0.0082(8) -0.0029(7) -0.0042(8)
    C12 0.0301(9) 0.0377(10) 0.0308(9) -0.0060(8) -0.0026(7) -0.0063(8)
_geom_special_details
;
All s.u.'s (except the s.u. in the dihedral angle between two l.s. planes) are
estimated using the full covariance matrix. The cell s.u.'s are taken into
account individually in the estimation of s.u.'s in distances, angles and
torsion angles; correlations between s.u.'s in cell parameters are only used
when they are defined by crystal symmetry. An approximate (isotropic)
treatment of cell s.u.'s is used for estimating s.u.'s involving l.s. planes.
;
loop_
    _geom_bond_atom_site_label_1
    _geom_bond_atom_site_label_2
    _geom_bond_site_symmetry_2
    _geom_bond_distance
    _geom_bond_publ_flag
    O1 N2 . 1.4015(15) ?
    O1 H1D . 0.882(15) ?
    N1 C8 . 1.346(2) ?
    N1 C12 . 1.349(2) ?
    N2 C7 . 1.2832(19) ?
    C1 C2 . 1.389(2) ?
    C1 C6 . 1.391(2) ?
    C1 C7 . 1.488(2) ?
    C2 C3 . 1.383(2) ?
    C2 H2 . 0.95 ?
    C3 C4 . 1.382(2) ?
    C3 H3 . 0.95 ?
    C4 C5 . 1.382(2) ?
    C4 H4 . 0.95 ?
    C5 C6 . 1.384(2) ?
    C5 H5 . 0.95 ?
    C6 H6 . 0.95 ?
    C7 C8 . 1.495(2) ?
    C8 C9 . 1.382(2) ?
    C9 C10 . 1.388(2) ?
    C9 H9 . 0.95 ?
    C10 C11 . 1.370(3) ?
    C10 H10 . 0.95 ?
    C11 C12 . 1.363(3) ?
    C11 H11 . 0.95 ?
    C12 H12 . 0.95 ?
loop_
    _geom_angle_atom_site_label_1
    _geom_angle_atom_site_label_2
    _geom_angle_atom_site_label_3
    _geom_angle_site_symmetry_1
    _geom_angle_site_symmetry_3
    _geom_angle
    _geom_angle_publ_flag
    N2 O1 H1D . . 98.8(13) ?
    C8 N1 C12 . . 117.37(14) ?
    C7 N2 O1 . . 113.76(12) ?
    C2 C1 C6 . . 119.46(14) ?
    C2 C1 C7 . . 119.83(13) ?
    C6 C1 C7 . . 120.71(13) ?
    C3 C2 C1 . . 120.25(14) ?
    C3 C2 H2 . . 119.9 ?
    C1 C2 H2 . . 119.9 ?
    C4 C3 C2 . . 120.15(14) ?
    C4 C3 H3 . . 119.9 ?
    C2 C3 H3 . . 119.9 ?
    C5 C4 C3 . . 119.75(15) ?
    C5 C4 H4 . . 120.1 ?
    C3 C4 H4 . . 120.1 ?
    C4 C5 C6 . . 120.48(15) ?
    C4 C5 H5 . . 119.8 ?
    C6 C5 H5 . . 119.8 ?
    C5 C6 C1 . . 119.89(14) ?
    C5 C6 H6 . . 120.1 ?
    C1 C6 H6 . . 120.1 ?
    N2 C7 C1 . . 124.14(13) ?
    N2 C7 C8 . . 115.55(13) ?
    C1 C7 C8 . . 120.29(13) ?
    N1 C8 C9 . . 122.33(14) ?
    N1 C8 C7 . . 116.07(13) ?
    C9 C8 C7 . . 121.60(14) ?
    C8 C9 C10 . . 118.12(16) ?
    C8 C9 H9 . . 120.9 ?
    C10 C9 H9 . . 120.9 ?
    C11 C10 C9 . . 120.34(16) ?
    C11 C10 H10 . . 119.8 ?
    C9 C10 H10 . . 119.8 ?
    C12 C11 C10 . . 117.75(15) ?
    C12 C11 H11 . . 121.1 ?
    C10 C11 H11 . . 121.1 ?
    N1 C12 C11 . . 124.08(16) ?
    N1 C12 H12 . . 118 ?
    C11 C12 H12 . . 118 ?
loop_
    _geom_torsion_atom_site_label_1
    _geom_torsion_atom_site_label_2
    _geom_torsion_atom_site_label_3
    _geom_torsion_atom_site_label_4
    _geom_torsion_site_symmetry_1
    _geom_torsion_site_symmetry_2
    _geom_torsion_site_symmetry_3
    _geom_torsion_site_symmetry_4
    _geom_torsion
    _geom_torsion_publ_flag
    C6 C1 C2 C3 . . . . -0.4(2) ?
    C7 C1 C2 C3 . . . . -179.93(13) ?
    C1 C2 C3 C4 . . . . 1.3(2) ?
    C2 C3 C4 C5 . . . . -0.7(2) ?
    C3 C4 C5 C6 . . . . -0.6(2) ?
    C4 C5 C6 C1 . . . . 1.5(2) ?
    C2 C1 C6 C5 . . . . -0.9(2) ?
    C7 C1 C6 C5 . . . . 178.56(14) ?
    O1 N2 C7 C1 . . . . 2.2(2) ?
    O1 N2 C7 C8 . . . . -178.89(12) ?
    C2 C1 C7 N2 . . . . 62.8(2) ?
    C6 C1 C7 N2 . . . . -116.71(17) ?
    C2 C1 C7 C8 . . . . -116.09(16) ?
    C6 C1 C7 C8 . . . . 64.41(19) ?
    C12 N1 C8 C9 . . . . -0.5(2) ?
    C12 N1 C8 C7 . . . . 179.37(14) ?
    N2 C7 C8 N1 . . . . -174.03(13) ?
    C1 C7 C8 N1 . . . . 4.9(2) ?
    N2 C7 C8 C9 . . . . 5.8(2) ?
    C1 C7 C8 C9 . . . . -175.19(14) ?
    N1 C8 C9 C10 . . . . 1.2(2) ?
    C7 C8 C9 C10 . . . . -178.63(15) ?
    C8 C9 C10 C11 . . . . -0.9(3) ?
    C9 C10 C11 C12 . . . . -0.1(3) ?
    C8 N1 C12 C11 . . . . -0.6(3) ?
    C10 C11 C12 N1 . . . . 0.9(3) ?
loop_
    _geom_hbond_atom_site_label_D
    _geom_hbond_atom_site_label_H
    _geom_hbond_atom_site_label_A
    _geom_hbond_site_symmetry_A
    _geom_hbond_distance_DH
    _geom_hbond_distance_HA
    _geom_hbond_distance_DA
    _geom_hbond_angle_DHA
    O1 H1D N2 3_557 0.882(15) 1.928(17) 2.7696(17) 159.0(19)
    O1 H1D O1 3_557 0.882(15) 2.612(19) 3.225(2) 127.4(16)
    C11 H11 Cg 1_656 0.95 2.78 3.5453(18) 139
data_global
_journal_date_recd_electronic     2013-01-13
_journal_date_accepted     2013-01-23
_journal_name_full     'Acta Crystallographica, Section E'
_journal_year     2013
_journal_volume     69
_journal_issue      2
_journal_page_first     o310
_journal_page_last     o310
_journal_paper_category     QO
_journal_paper_doi     10.1107/S1600536813002377
_journal_coeditor_code     ZJ2100
_publ_contact_author_name     'Reyna Reyes-Mart\'inez*'
_publ_contact_author_address
;
Instituto de Qu\'imica
Universidad Nacional Aut\'onoma de M\'exico
Circuito exterior, Ciudad Universitaria,
M\'exico, DF, 04510, Mexico
;
_publ_contact_author_email     'rrm@uaem.mx'
_publ_contact_author_fax     '+52 5556162203'
_publ_contact_author_phone     '+52 5556224514'
_publ_section_title
;
A second monoclinic polymorph of (<i>E</i>)-phenyl(pyridin-2-yl)methanone oxime
;
loop_
    _publ_author_name
    _publ_author_footnote
    _publ_author_address
    'Rodr\'iguez-Mora, Monserrath I.' .
;
Instituto de Qu\'imica
Universidad Nacional Aut\'onoma de M\'exico
Circuito exterior, Ciudad Universitaria,
M\'exico, DF, 04510, Mexico
;
    'Reyes-Mart\'inez*, Reyna' .
;
Instituto de Qu\'imica
Universidad Nacional Aut\'onoma de M\'exico
Circuito exterior, Ciudad Universitaria,
M\'exico, DF, 04510, Mexico
;
    'Flores-Alamo, Marcos' .
;
Facultad de Qu\'imica, Universidad Aut\'onoma de M\'exico, M\'exico D. F.,
04510, Mexico
;
    'Garc\'ia, Juventino J.' .
;
Facultad de Qu\'imica, Universidad Aut\'onoma de M\'exico, M\'exico D. F.,
04510, Mexico
;
    'Morales-Morales, David' .
;
Instituto de Qu\'imica
Universidad Nacional Aut\'onoma de M\'exico
Circuito exterior, Ciudad Universitaria,
M\'exico, DF, 04510, Mexico
;
