# Supplementary material for: A second monoclinic polymorph of (E)-phen­yl(pyridin-2-yl)methanone oxime
Source: Acta Crystallogr Sect E Struct Rep Online. 2013 Jan 31;69(Pt 2):o310. doi: 10.1107/S1600536813002377 (PMC3569829; doi:10.1107/S1600536813002377)
Supplement: Supplementary file 2 [file e-69-0o310-Isup2.hkl]

#
# h,k,l, Fc-squared, Fo-squared, sigma(Fo-squared) and status flag
#
data_I
_shelx_title ' MR-Pd OxPh-F2 in P2(1)/n'
_shelx_refln_list_code          4
_shelx_F_calc_maximum      109.20
_exptl_crystal_F_000       416.00
_reflns_d_resolution_high  0.8093
 
loop_
 _symmetry_equiv_pos_as_xyz
 'x, y, z'
 '-x+1/2, y+1/2, -z+1/2'
 '-x, -y, -z'
 'x-1/2, -y-1/2, z-1/2'
 
_cell_length_a     5.6732
_cell_length_b    23.2570
_cell_length_c     7.4516
_cell_angle_alpha  90.000
_cell_angle_beta   97.743
_cell_angle_gamma  90.000
 
_shelx_F_squared_multiplier     1.000
 
loop_
 _refln_index_h
 _refln_index_k
 _refln_index_l
 _refln_F_squared_calc
 _refln_F_squared_meas
 _refln_F_squared_sigma
 _refln_observed_status
   2   0   0      488.71      460.67      4.64 o
   4   0   0       72.55       68.55      3.49 o
   6   0   0        4.91       -0.81      2.70 o
   1   1   0        0.50        0.20      0.32 o
   2   1   0        1.27        1.73      0.35 o
   3   1   0       16.71       17.90      0.77 o
   4   1   0        0.01        0.53      0.37 o
   5   1   0      116.29      123.54      2.57 o
   6   1   0       66.77       68.90      5.04 o
   1   2   0       56.75       55.30      1.83 o
   2   2   0       62.58       66.82      1.14 o
   3   2   0       77.77       77.49      1.47 o
   4   2   0       63.70       71.09      1.59 o
   5   2   0        1.33        0.84      0.55 o
   6   2   0      136.88      134.04      6.87 o
   1   3   0      439.47      424.78      5.73 o
   2   3   0      324.43      332.43      3.51 o
   3   3   0        0.10       -0.17      0.39 o
   4   3   0        4.37        2.52      0.67 o
   5   3   0      554.07      571.17      6.73 o
   6   3   0        5.45        2.53      2.25 o
   0   4   0     3809.51     3377.21     34.15 o
   1   4   0     1469.03     1362.54     16.71 o
   2   4   0       12.46       12.02      0.87 o
   3   4   0      916.96      959.59      6.69 o
   4   4   0      120.19      126.17      2.40 o
   5   4   0      936.35      970.34      9.16 o
   6   4   0      138.76      131.63      6.79 o
   1   5   0      410.62      393.55      5.09 o
   2   5   0      458.82      481.18      6.03 o
   3   5   0      118.64      123.23      2.18 o
   4   5   0       11.54        9.99      0.73 o
   5   5   0      100.48      100.65      3.05 o
   6   5   0       49.05       45.27      4.08 o
   0   6   0      302.29      267.37      6.46 o
   1   6   0      954.17      882.89      9.24 o
   2   6   0       38.46       36.88      2.28 o
   3   6   0       96.89       94.67      1.86 o
   4   6   0       58.53       59.94      1.67 o
   5   6   0      251.16      244.85      3.89 o
   6   6   0        2.33        4.71      1.91 o
   1   7   0      945.11      902.90     10.03 o
   2   7   0      742.88      866.20     20.77 o
   3   7   0       10.86       17.42      1.25 o
   4   7   0      110.54      123.41      2.81 o
   5   7   0       38.15       43.03      1.58 o
   6   7   0       52.53       54.82      6.49 o
   0   8   0      669.12      692.67     12.67 o
   1   8   0      700.11      694.61      8.85 o
   2   8   0      852.30      954.92     13.03 o
   3   8   0      204.80      222.07      4.30 o
   4   8   0       25.46       25.68      1.32 o
   5   8   0        5.33        3.27      0.78 o
   6   8   0       21.26       20.19      3.96 o
   1   9   0      157.47      135.32      5.59 o
   2   9   0       47.72       48.15      1.88 o
   3   9   0       70.67       75.84      2.60 o
   4   9   0       74.01       72.52      1.96 o
   5   9   0      230.69      233.23      5.51 o
   6   9   0        2.31        2.77      1.91 o
   0  10   0     2184.23     2144.69     37.64 o
   1  10   0       75.89       61.23      2.68 o
   2  10   0       40.07       41.09      1.83 o
   3  10   0       76.66       74.71      2.46 o
   4  10   0      108.09      108.04      2.70 o
   5  10   0      148.28      148.73      4.51 o
   6  10   0       80.22       71.37      7.42 o
   1  11   0      250.30      247.06      5.68 o
   2  11   0        1.05        2.46      0.71 o
   3  11   0       45.21       46.49      1.96 o
   4  11   0       12.84       14.75      0.93 o
   5  11   0       39.05       46.93      3.82 o
   6  11   0       17.63       19.49      4.34 o
   0  12   0     1628.98     1605.22     17.69 o
   1  12   0       15.61       16.04      1.59 o
   2  12   0      173.30      200.79      4.89 o
   3  12   0       37.10       38.30      4.49 o
   4  12   0       40.50       30.72      1.93 o
   5  12   0       42.73       38.94      3.73 o
   6  12   0        1.36        4.31      2.49 o
   1  13   0        7.92        8.37      1.28 o
   2  13   0      102.20      103.81      3.26 o
   3  13   0        0.18       -0.19      0.74 o
   4  13   0       19.86       12.22      1.18 o
   5  13   0      147.80      132.60      6.82 o
   6  13   0       10.97        4.47      2.67 o
   0  14   0       13.82       11.25      1.54 o
   1  14   0      213.02      224.80      5.14 o
   2  14   0      209.29      220.39      9.43 o
   3  14   0       24.24       27.20      2.62 o
   4  14   0        5.27        4.38      0.51 o
   5  14   0        1.08        2.39      1.58 o
   6  14   0       13.08       19.56      4.47 o
   1  15   0      107.55      101.12      3.73 o
   2  15   0      150.77      163.75      5.25 o
   3  15   0       28.62       28.78      2.07 o
   4  15   0      213.82      175.96      6.68 o
   5  15   0        1.47        6.10      1.76 o
   0  16   0       71.47       84.12      7.21 o
   1  16   0       26.36       21.34      1.86 o
   2  16   0        2.68        5.36      4.00 o
   3  16   0        8.68        8.76      1.91 o
   4  16   0        8.20        5.69      1.67 o
   5  16   0      253.28      240.88      8.20 o
   1  17   0      328.87      354.43     10.21 o
   2  17   0      349.10      361.16      8.51 o
   3  17   0        1.15       -0.74      0.84 o
   4  17   0       27.50       27.62      3.81 o
   5  17   0      173.83      144.68     10.92 o
   0  18   0       11.04       12.28      1.79 o
   1  18   0        0.41        6.51      2.11 o
   2  18   0        1.94        2.31      1.09 o
   3  18   0       66.28       55.76      4.17 o
   4  18   0        2.52        2.70      1.37 o
   5  18   0      150.69      167.05     11.94 o
   1  19   0      472.83      483.10     11.62 o
   2  19   0      117.48      122.52      5.23 o
   3  19   0        0.63        1.73      1.04 o
   4  19   0        0.28        1.05      1.46 o
   5  19   0      137.51      162.56     11.95 o
   0  20   0       69.99       66.78      6.03 o
   1  20   0       12.88       19.86      2.51 o
   2  20   0       67.21       73.67      4.22 o
   3  20   0       51.70       41.65      2.97 o
   4  20   0       43.95       40.06      3.87 o
   1  21   0      116.45      108.93      6.30 o
   2  21   0        0.69       -0.20      1.16 o
   3  21   0        4.18        4.80      2.03 o
   4  21   0       35.91       40.42      3.90 o
   0  22   0     3032.82     2988.68     47.64 o
   1  22   0       35.22       33.14      3.12 o
   2  22   0        0.06        0.40      1.15 o
   3  22   0        6.93       12.85      3.83 o
   4  22   0       14.84       16.08      2.65 o
   1  23   0        4.59        5.82      1.86 o
   2  23   0       42.82       39.30      3.44 o
   3  23   0        0.10        2.26      2.62 o
   4  23   0       28.59       39.61      7.54 o
   0  24   0      129.45      118.66      8.60 o
   1  24   0       82.31       87.04      5.22 o
   2  24   0        0.02        2.04      1.99 o
   3  24   0        4.51        7.63      3.89 o
   1  25   0        7.24        8.70      2.05 o
   2  25   0       14.98       16.69      2.47 o
   3  25   0        0.00        1.65      2.42 o
   0  26   0      468.95      480.08     18.41 o
   1  26   0       33.04       32.04      3.50 o
   2  26   0        1.70        0.72      1.54 o
   1  27   0       18.12       17.17      4.15 o
   2  27   0        2.04       -0.54      2.54 o
   0  28   0        7.67       14.24      3.83 o
   1  28   0       13.99       12.09      4.58 o
  -7   0   1        0.82        3.94      2.74 o
  -5   0   1      166.91      165.41      4.62 o
  -3   0   1       35.38       39.53      1.58 o
  -1   0   1    10680.54     9919.47     64.85 o
   1   0   1    11924.69    11070.02    100.84 o
   3   0   1     1584.25     1671.20     15.41 o
   5   0   1       23.99       23.66      2.27 o
  -7   1   1        0.33        0.07      2.93 o
  -6   1   1     1054.13     1089.62     19.38 o
  -5   1   1      288.25      291.40      4.91 o
  -4   1   1       24.86       26.18      1.12 o
  -3   1   1        6.95        8.61      0.60 o
  -2   1   1       64.73       71.61      1.37 o
  -1   1   1      182.63      180.05      1.87 o
   1   1   1       50.78       58.05      1.94 o
   2   1   1       78.80       88.81      1.75 o
   3   1   1        0.00        0.28      0.65 o
   4   1   1       36.27       37.22      1.31 o
   5   1   1       33.78       32.38      1.49 o
   6   1   1        0.35       -1.26      1.46 o
  -6   2   1       30.25       27.95      3.36 o
  -5   2   1       35.27       35.60      1.41 o
  -4   2   1      308.65      304.18      6.02 o
  -3   2   1       43.81       38.78      1.16 o
  -2   2   1     1721.06     1626.56      7.77 o
  -1   2   1      203.13      187.49      2.62 o
   1   2   1      316.61      287.03      4.69 o
   2   2   1       45.82       52.49      1.19 o
   3   2   1      188.05      206.38      4.73 o
   4   2   1        7.84        6.79      0.64 o
   5   2   1       10.64        8.14      0.75 o
   6   2   1        0.00        0.34      1.59 o
  -6   3   1      139.25      138.51     11.33 o
  -5   3   1       57.01       58.40      2.05 o
  -4   3   1      173.11      165.50      2.60 o
  -3   3   1       46.47       58.86      1.52 o
  -2   3   1     1546.95     1538.61      8.74 o
  -1   3   1     5658.88     5422.35     38.54 o
   0   3   1      178.16      140.14      3.01 o
   1   3   1     3138.37     2871.22     22.77 o
   2   3   1       80.58       79.71      2.42 o
   3   3   1      941.29     1051.40      7.97 o
   4   3   1       74.89       70.30      1.76 o
   5   3   1      154.70      150.57      3.00 o
   6   3   1       99.15      107.88      6.58 o
  -6   4   1       96.67      100.23      5.72 o
  -5   4   1       20.39       18.89      1.45 o
  -4   4   1       13.32       13.02      0.88 o
  -3   4   1       47.71       63.19      1.59 o
  -2   4   1       95.10      117.95      3.61 o
  -1   4   1     4422.91     4103.10     31.07 o
   0   4   1     5389.02     5072.72     49.43 o
   1   4   1        3.30        1.99      0.73 o
   2   4   1       52.19       49.35      1.36 o
   3   4   1      666.10      687.25      9.35 o
   4   4   1       58.05       66.26      1.70 o
   5   4   1      186.75      186.46      3.35 o
   6   4   1      220.22      220.65      9.20 o
  -6   5   1       46.76       53.22      3.78 o
  -5   5   1        0.02        0.15      0.66 o
  -4   5   1      131.06      130.86      3.10 o
  -3   5   1      400.27      428.38      5.17 o
  -2   5   1       13.92       13.04      0.98 o
  -1   5   1     8196.43     7797.61     77.72 o
   0   5   1     2063.60     2024.49     23.20 o
   1   5   1     2053.80     1942.41     13.06 o
   2   5   1      482.33      488.92      6.77 o
   3   5   1      661.65      657.70      8.03 o
   4   5   1      132.82      126.54      2.66 o
   5   5   1      194.73      191.22      4.41 o
   6   5   1        0.14       -0.94      1.95 o
  -6   6   1       10.51        8.14      1.64 o
  -5   6   1        0.59        0.57      0.62 o
  -4   6   1      442.02      458.65      6.64 o
  -3   6   1       17.13       22.76      1.39 o
  -2   6   1      180.22      182.94      3.39 o
  -1   6   1      829.20      747.16     13.69 o
   0   6   1     1224.05     1042.70     10.45 o
   1   6   1     2299.42     2292.75     19.22 o
   2   6   1        6.87        5.73      1.00 o
   3   6   1       62.34       68.60      2.01 o
   4   6   1        0.99        0.69      0.35 o
   5   6   1       32.82       37.18      2.47 o
   6   6   1        0.14        4.53      2.29 o
  -6   7   1       34.82       33.27      4.81 o
  -5   7   1       42.47       45.58      2.06 o
  -4   7   1       23.12       19.45      1.44 o
  -3   7   1      195.39      227.81      4.34 o
  -2   7   1       64.20       58.47      2.30 o
  -1   7   1     2184.67     2197.27     28.82 o
   0   7   1      220.63      226.88      4.40 o
   1   7   1      112.50      130.08      2.09 o
   2   7   1      684.28      733.28      9.15 o
   3   7   1      153.22      147.48      3.14 o
   4   7   1       28.96       27.57      1.26 o
   5   7   1        3.06        3.24      0.91 o
   6   7   1      216.04      214.54      9.13 o
  -6   8   1       25.57       35.00      5.24 o
  -5   8   1        2.50        3.08      0.74 o
  -4   8   1       33.97       33.23      2.51 o
  -3   8   1      318.01      363.83      5.72 o
  -2   8   1     1336.72     1417.23     16.39 o
  -1   8   1     2304.56     2272.97     30.38 o
   0   8   1        0.48        1.31      0.72 o
   1   8   1      539.57      509.95      6.62 o
   2   8   1      111.36      111.77      4.24 o
   3   8   1        0.05        0.75      0.54 o
   4   8   1      365.25      368.44      4.93 o
   5   8   1      104.53      111.50      3.10 o
   6   8   1       59.98       55.15      6.23 o
  -6   9   1       14.63       14.38      3.71 o
  -5   9   1       21.05       17.78      2.09 o
  -4   9   1      158.18      162.77      5.52 o
  -3   9   1        6.42        7.68      1.30 o
  -2   9   1      226.68      250.43      9.26 o
  -1   9   1      106.81      100.10      3.52 o
   0   9   1      850.00      860.03     10.53 o
   1   9   1        3.17        5.08      0.84 o
   2   9   1       55.71       68.99      3.39 o
   3   9   1        1.72        2.75      0.81 o
   4   9   1      269.69      273.84      7.15 o
   5   9   1      104.99       94.94      4.56 o
   6   9   1       10.43        9.80      3.42 o
  -6  10   1        6.40        7.60      3.02 o
  -5  10   1       40.82       43.74      3.27 o
  -4  10   1        0.05       -0.03      1.69 o
  -3  10   1       44.55       47.52      1.97 o
  -2  10   1        4.38        6.02      1.75 o
  -1  10   1       95.68       93.28      3.52 o
   0  10   1        0.18        1.23      0.94 o
   1  10   1     1941.24     1941.34     14.67 o
   2  10   1       63.06       65.36      1.90 o
   3  10   1       53.12       54.79      3.52 o
   4  10   1      493.01      484.63      8.87 o
   5  10   1        1.24        2.14      1.77 o
   6  10   1        3.59        5.92      3.09 o
  -6  11   1      129.88      134.77      9.67 o
  -5  11   1        2.73        0.61      1.19 o
  -4  11   1       51.15       48.32      4.47 o
  -3  11   1        0.02        0.17      0.86 o
  -2  11   1      596.29      629.11     19.54 o
  -1  11   1       87.07       83.02      3.42 o
   0  11   1      137.33      110.63      3.16 o
   1  11   1       51.38       50.54      1.97 o
   2  11   1        1.96        4.77      0.65 o
   3  11   1        1.23        1.15      1.28 o
   4  11   1       44.51       50.98      2.96 o
   5  11   1        0.07        2.23      1.78 o
   6  11   1        4.34        0.74      2.42 o
  -6  12   1        9.03       14.28      3.41 o
  -5  12   1       35.56       37.59      4.16 o
  -4  12   1        0.64        0.17      1.49 o
  -3  12   1       28.30       28.01      2.50 o
  -2  12   1      101.23       95.45      6.39 o
  -1  12   1       41.35       54.54      5.20 o
   0  12   1      181.80      203.14      4.48 o
   1  12   1     1320.99     1408.76     24.94 o
   2  12   1      148.14      146.89      3.56 o
   3  12   1       15.72       18.06      3.39 o
   4  12   1      674.01      699.63     11.97 o
   5  12   1       55.45       53.20      6.09 o
   6  12   1        1.53        2.72      2.48 o
  -6  13   1        3.12        1.72      1.86 o
  -5  13   1        4.01        1.59      1.42 o
  -4  13   1       13.49        8.29      1.29 o
  -3  13   1        0.52        0.29      0.88 o
  -2  13   1       15.72       11.44      1.52 o
  -1  13   1       12.72       17.27      1.83 o
   0  13   1        2.54        0.99      0.76 o
   1  13   1       56.52       56.84      2.26 o
   2  13   1      106.81      101.49      2.73 o
   3  13   1       89.79       87.73      6.90 o
   4  13   1       43.05       42.44      2.97 o
   5  13   1       24.78       19.27      4.14 o
   6  13   1        0.35        3.77      2.73 o
  -6  14   1       20.54       20.53      3.94 o
  -5  14   1        0.08        0.71      1.53 o
  -4  14   1       34.91       36.40      2.44 o
  -3  14   1      106.68      103.09      5.21 o
  -2  14   1      685.79      668.48     11.53 o
  -1  14   1      793.09      827.05     10.63 o
   0  14   1        1.58        1.65      0.84 o
   1  14   1        6.98        7.18      0.92 o
   2  14   1       95.98       98.92      5.53 o
   3  14   1       12.66       16.77      3.49 o
   4  14   1      520.66      515.61     10.80 o
   5  14   1       17.65       18.74      3.96 o
  -5  15   1       21.57       18.06      3.15 o
  -4  15   1        0.05        1.08      0.87 o
  -3  15   1       10.54        8.09      1.72 o
  -2  15   1        0.02        0.95      4.18 o
  -1  15   1      359.35      357.86      9.84 o
   0  15   1       34.51       26.48      1.87 o
   1  15   1        0.41       -0.13      0.60 o
   2  15   1      237.14      229.27      8.55 o
   3  15   1       86.16       80.95      6.91 o
   4  15   1       31.24       32.57      4.23 o
   5  15   1       14.31       12.55      3.92 o
  -5  16   1       36.78       41.02      4.64 o
  -4  16   1      168.21      137.12      4.82 o
  -3  16   1       99.95       98.37      4.47 o
  -2  16   1      141.16      149.35      6.89 o
  -1  16   1      351.81      354.05     11.40 o
   0  16   1       60.50       55.12      2.73 o
   1  16   1      263.38      279.06      5.69 o
   2  16   1       20.16       20.62      1.90 o
   3  16   1        7.69        4.56      2.42 o
   4  16   1        0.27        0.19      1.12 o
   5  16   1       95.26       82.83      8.26 o
  -5  17   1       28.84       28.84      4.10 o
  -4  17   1       16.53       17.02      4.26 o
  -3  17   1       87.34       79.98      4.17 o
  -2  17   1        2.19        1.45      2.53 o
  -1  17   1      889.39      917.10     14.85 o
   0  17   1        6.84        8.80      1.30 o
   1  17   1      257.36      265.28      5.77 o
   2  17   1       63.39       60.65      3.26 o
   3  17   1        1.27        0.98      1.89 o
   4  17   1       48.92       48.96      6.33 o
   5  17   1       10.46        9.78      3.53 o
  -5  18   1       50.33       45.52      5.08 o
  -4  18   1        1.27        2.09      1.36 o
  -3  18   1       54.78       51.27      3.49 o
  -2  18   1       14.34       16.89      2.26 o
  -1  18   1      424.36      405.12      9.79 o
   0  18   1       49.76       49.73      2.74 o
   1  18   1       84.59       96.88      3.59 o
   2  18   1        0.44        1.05      1.19 o
   3  18   1      118.56       91.97      7.95 o
   4  18   1        1.15       -0.47      2.12 o
   5  18   1       73.60       87.51      8.91 o
  -5  19   1       22.32       25.89      4.00 o
  -4  19   1        0.44        0.25      1.77 o
  -3  19   1        0.02       -1.12      1.12 o
  -2  19   1       32.36       31.40      2.88 o
  -1  19   1      103.57       98.33      5.01 o
   0  19   1        0.46        1.05      1.01 o
   1  19   1      316.06      343.60      7.03 o
   2  19   1      201.32      180.54      6.87 o
   3  19   1      154.24      134.96      9.78 o
   4  19   1       17.52       22.00      4.62 o
   5  19   1       25.11       23.03      4.90 o
  -5  20   1       10.96       16.30      3.37 o
  -4  20   1      249.28      217.40      8.67 o
  -3  20   1        0.01       -0.36      1.19 o
  -2  20   1        2.21        2.00      1.46 o
  -1  20   1       66.89       65.91     10.17 o
   0  20   1      151.60      152.09      6.24 o
   1  20   1       13.56       15.51      1.73 o
   2  20   1       25.36       24.17      2.41 o
   3  20   1       16.27       12.48      3.46 o
   4  20   1       13.63       17.11      4.13 o
  -4  21   1      130.44      115.02      6.52 o
  -3  21   1        2.15       -0.10      1.06 o
  -2  21   1       58.97       51.87      3.88 o
  -1  21   1        6.57        9.14      2.10 o
   0  21   1      126.23      124.65      5.85 o
   1  21   1        4.57        6.49      1.68 o
   2  21   1      272.78      266.56      7.90 o
   3  21   1        0.19        2.92      2.07 o
   4  21   1       56.69       73.57      8.11 o
  -4  22   1       19.68       22.72      4.12 o
  -3  22   1        0.08        0.47      1.15 o
  -2  22   1       41.23       43.82      3.66 o
  -1  22   1      388.71      384.07     10.63 o
   0  22   1        0.32        3.64      2.62 o
   1  22   1      359.47      369.33     10.08 o
   2  22   1       13.50       15.85      2.15 o
   3  22   1      134.13      143.94     10.88 o
   4  22   1       64.71       67.10      8.06 o
  -4  23   1       27.52       30.71      4.73 o
  -3  23   1        1.01        1.46      1.69 o
  -2  23   1        3.26        3.78      3.42 o
  -1  23   1        1.08        4.42      2.48 o
   0  23   1      111.63      116.98      5.93 o
   1  23   1       49.26       54.15      4.02 o
   2  23   1        6.99        7.13      3.78 o
   3  23   1       19.25        7.80      3.25 o
  -3  24   1       22.64       23.94      4.93 o
  -2  24   1       69.98       83.44     12.51 o
  -1  24   1       36.28       34.70      3.73 o
   0  24   1       55.41       58.47      6.34 o
   1  24   1        0.00        1.72      1.34 o
   2  24   1        2.97        1.49      1.23 o
   3  24   1        1.77       -1.10      2.20 o
  -3  25   1       28.20       22.12      4.75 o
  -2  25   1       24.44       30.44      3.39 o
  -1  25   1      545.51      554.49     13.93 o
   0  25   1       11.71       13.58      2.56 o
   1  25   1        0.14       -0.98      2.55 o
   2  25   1        1.96       -0.69      2.62 o
   3  25   1       80.52       79.76      8.80 o
  -2  26   1        3.19        3.62      1.54 o
  -1  26   1      160.12      171.33      7.87 o
   0  26   1      180.66      164.20      7.65 o
   1  26   1       43.25       41.43      3.85 o
   2  26   1       10.12        7.49      3.34 o
  -2  27   1        3.24        0.07      1.23 o
  -1  27   1      127.16      130.32      7.02 o
   0  27   1      214.25      249.58     18.19 o
   1  27   1        1.00       -1.29      1.32 o
   2  27   1        6.92       14.40      4.29 o
  -1  28   1        1.10        2.44      1.82 o
   0  28   1        1.58       10.33      2.50 o
   1  28   1       41.97       44.07      4.61 o
  -6   0   2      125.50      131.95      8.66 o
  -4   0   2       56.25       62.73      2.38 o
  -2   0   2      528.73      570.36      8.73 o
   0   0   2      854.87      805.83     12.48 o
   2   0   2     5225.14     5578.42     56.71 o
   4   0   2       88.25       95.68      5.56 o
   6   0   2        8.52        8.84      3.15 o
  -6   1   2        9.73        6.20      2.40 o
  -5   1   2      154.41      161.13      3.60 o
  -4   1   2      180.69      180.17      3.05 o
  -3   1   2      113.22      132.30      2.30 o
  -2   1   2      143.25      169.79      2.47 o
  -1   1   2      666.32      640.47      5.98 o
   0   1   2      131.54      133.28      3.16 o
   1   1   2      219.48      207.82      2.67 o
   2   1   2       30.66       33.31      2.00 o
   3   1   2       25.73       22.19      1.86 o
   4   1   2        8.48        8.05      1.03 o
   5   1   2       61.39       56.60      4.56 o
   6   1   2        0.04       -2.06      3.73 o
  -6   2   2       51.38       57.32      4.02 o
  -5   2   2      144.17      146.85      3.24 o
  -4   2   2        3.59        4.27      0.59 o
  -3   2   2       52.17       49.28      1.56 o
  -2   2   2        0.97        0.96      0.50 o
  -1   2   2     9257.39     8721.19     60.82 o
   0   2   2      482.03      431.16      5.04 o
   1   2   2     1504.02     1449.78      8.96 o
   2   2   2      698.26      756.44     10.08 o
   3   2   2       98.60      100.94      3.03 o
   4   2   2      446.57      454.11      8.28 o
   5   2   2       64.99       55.29      5.89 o
   6   2   2        0.05       -1.55      1.63 o
  -6   3   2      122.15      118.01      5.50 o
  -5   3   2      215.21      213.97      4.49 o
  -4   3   2       42.16       37.18      1.55 o
  -3   3   2      586.87      639.98      5.50 o
  -2   3   2        3.63        9.86      0.81 o
  -1   3   2     2540.30     2479.23     21.77 o
   0   3   2     3472.01     3317.04     24.50 o
   1   3   2       17.31       17.97      1.17 o
   2   3   2      154.23      178.89      3.55 o
   3   3   2       49.56       52.74      2.02 o
   4   3   2       23.62       22.43      1.16 o
   5   3   2        8.26        8.24      1.52 o
   6   3   2       41.19       38.09      5.55 o
  -6   4   2        0.31        0.96      1.33 o
  -5   4   2       39.29       33.30      1.99 o
  -4   4   2      244.51      254.92      4.03 o
  -3   4   2      933.95     1024.98      7.88 o
  -2   4   2     1295.49     1326.74      8.94 o
  -1   4   2     1848.71     1816.09     17.64 o
   0   4   2      531.05      495.32      4.80 o
   1   4   2      103.75      119.37      3.28 o
   2   4   2       60.29       62.77      1.83 o
   3   4   2        1.52        0.89      1.29 o
   4   4   2      104.60      111.63      3.07 o
   5   4   2       74.04       73.55      3.76 o
   6   4   2       71.43       66.31      5.32 o
  -6   5   2        0.00       -0.43      1.98 o
  -5   5   2      280.13      278.69      6.26 o
  -4   5   2        7.69        8.42      0.83 o
  -3   5   2      337.93      339.10      4.28 o
  -2   5   2        9.24        9.67      0.87 o
  -1   5   2       10.45        9.96      1.86 o
   0   5   2      515.63      455.47     11.50 o
   1   5   2     1430.54     1399.92     24.59 o
   2   5   2      391.74      416.89      6.33 o
   3   5   2        1.76        1.82      0.76 o
   4   5   2      328.16      341.95      5.29 o
   5   5   2        4.27        5.58      1.39 o
   6   5   2       63.98       72.98      5.62 o
  -6   6   2       41.94       39.57      3.28 o
  -5   6   2      239.26      234.32      7.26 o
  -4   6   2      228.07      218.51      4.63 o
  -3   6   2      136.85      144.48      3.05 o
  -2   6   2       83.74       85.23      2.95 o
  -1   6   2      174.05      179.93      4.76 o
   0   6   2     1442.56     1320.68     28.10 o
   1   6   2       14.50       13.09      1.94 o
   2   6   2      950.87      957.37     10.89 o
   3   6   2      154.52      155.92      4.42 o
   4   6   2      393.34      386.22      5.94 o
   5   6   2        0.29        0.59      1.19 o
   6   6   2        5.79        6.04      2.18 o
  -6   7   2       12.12       10.95      3.55 o
  -5   7   2        1.68        1.58      1.08 o
  -4   7   2        4.10        2.99      1.05 o
  -3   7   2      215.76      213.23      3.79 o
  -2   7   2       61.36       54.80      2.45 o
  -1   7   2      841.86      854.10     11.61 o
   0   7   2     1357.96     1296.24     12.64 o
   1   7   2     2826.38     2836.84     22.99 o
   2   7   2        4.93        2.88      0.85 o
   3   7   2        5.93        2.98      0.46 o
   4   7   2      538.67      517.15      9.15 o
   5   7   2       82.86       81.54      4.34 o
   6   7   2        7.94        5.81      2.14 o
  -6   8   2       41.50       38.95      3.34 o
  -5   8   2       16.41       14.21      2.10 o
  -4   8   2       15.79       19.14      1.72 o
  -3   8   2      197.71      192.64      4.30 o
  -2   8   2     1059.23     1058.19     12.01 o
  -1   8   2       77.12       61.32      2.98 o
   0   8   2      906.10      929.21     10.40 o
   1   8   2       72.65       65.09      3.10 o
   2   8   2      165.79      148.28      4.11 o
   3   8   2      255.60      245.59      5.58 o
   4   8   2      133.99      137.03      5.92 o
   5   8   2        2.49        4.12      1.36 o
   6   8   2       40.64       47.02      4.60 o
  -6   9   2        9.88        8.39      2.00 o
  -5   9   2       33.68       30.85      4.09 o
  -4   9   2       92.89       94.60      4.32 o
  -3   9   2      210.86      209.93      4.62 o
  -2   9   2     1112.95     1166.71     13.25 o
  -1   9   2       38.09       40.82      3.55 o
   0   9   2      285.06      324.74      8.84 o
   1   9   2      144.75      157.51      3.93 o
   2   9   2      251.08      261.31      7.02 o
   3   9   2       59.47       65.66      3.11 o
   4   9   2      278.44      240.67      7.24 o
   5   9   2       17.04       20.77      2.81 o
   6   9   2        5.21        5.46      2.38 o
  -6  10   2        6.47        4.50      2.02 o
  -5  10   2        0.02        0.20      1.22 o
  -4  10   2      155.87      160.13      5.68 o
  -3  10   2       63.31       64.43      2.61 o
  -2  10   2      239.40      238.91      5.45 o
  -1  10   2      405.90      454.14     12.20 o
   0  10   2      676.47      724.09     14.26 o
   1  10   2      605.77      641.10      8.90 o
   2  10   2      278.11      285.81      7.56 o
   3  10   2       30.94       26.91      2.59 o
   4  10   2       16.03       16.70      1.21 o
   5  10   2       61.12       60.30      6.19 o
   6  10   2       22.26       18.84      3.01 o
  -6  11   2        0.01        0.05      1.66 o
  -5  11   2      363.50      365.00      9.58 o
  -4  11   2       10.50        8.32      2.40 o
  -3  11   2       97.43      106.57      4.79 o
  -2  11   2       47.29       39.94      2.34 o
  -1  11   2      261.89      326.54     10.53 o
   0  11   2      235.91      274.92      8.59 o
   1  11   2      116.22      140.69      4.02 o
   2  11   2       25.53       27.77      2.87 o
   3  11   2       52.69       50.75      5.11 o
   4  11   2        4.96        3.13      0.79 o
   5  11   2        0.09        0.91      1.92 o
   6  11   2       17.91       14.16      2.76 o
  -6  12   2        0.09        1.38      1.17 o
  -5  12   2        1.22       -0.19      1.26 o
  -4  12   2        8.68        7.86      2.35 o
  -3  12   2        9.23        9.33      2.36 o
  -2  12   2        2.94        2.17      1.39 o
  -1  12   2        9.49       20.05      4.18 o
   0  12   2      576.58      665.68     14.50 o
   1  12   2      176.26      167.85      4.58 o
   2  12   2      457.22      461.66     15.30 o
   3  12   2        4.96        2.19      2.13 o
   4  12   2       41.45       49.30      2.73 o
   5  12   2      157.70      154.32     10.20 o
  -6  13   2       52.74       56.66      6.13 o
  -5  13   2       19.07       15.88      2.27 o
  -4  13   2       61.63       70.16      5.96 o
  -3  13   2       48.78       53.60      5.01 o
  -2  13   2      691.16      709.25     18.43 o
  -1  13   2       35.76       36.40      2.64 o
   0  13   2        2.79        4.23      1.18 o
   1  13   2       10.70       14.09      1.50 o
   2  13   2       43.86       37.20      3.02 o
   3  13   2      197.35      187.59     10.29 o
   4  13   2      490.09      522.24     21.20 o
   5  13   2       21.58       30.34      4.96 o
  -6  14   2        3.21        0.74      1.69 o
  -5  14   2        4.37        3.75      1.42 o
  -4  14   2        0.17        0.18      1.71 o
  -3  14   2      144.42      140.80      8.22 o
  -2  14   2      282.06      285.94     10.26 o
  -1  14   2       66.16       63.36      3.53 o
   0  14   2      295.01      295.05      7.43 o
   1  14   2       11.01       18.72      1.76 o
   2  14   2      353.48      334.98      9.02 o
   3  14   2      133.16      128.05      8.76 o
   4  14   2       32.98       36.73      2.89 o
   5  14   2       46.97       50.48      6.25 o
  -5  15   2       29.62       22.69      3.83 o
  -4  15   2        0.89       -1.74      1.74 o
  -3  15   2      102.61      101.92      6.74 o
  -2  15   2      159.93      153.31      7.63 o
  -1  15   2      155.41      144.80      5.45 o
   0  15   2      636.12      686.21     12.85 o
   1  15   2      211.60      210.07      5.00 o
   2  15   2       18.13       29.29      4.44 o
   3  15   2      112.23      111.07      8.28 o
   4  15   2      405.96      425.88      9.57 o
   5  15   2       18.32       18.87      4.40 o
  -5  16   2       55.10       54.00      5.90 o
  -4  16   2      163.28      170.06      7.69 o
  -3  16   2       76.04       73.05      4.09 o
  -2  16   2       18.58       18.49      3.01 o
  -1  16   2      167.32      174.09      6.15 o
   0  16   2       20.80       26.71      2.52 o
   1  16   2       15.76       16.13      1.52 o
   2  16   2      206.39      208.47     10.87 o
   3  16   2        5.28        4.02      2.62 o
   4  16   2      187.71      201.33     12.06 o
   5  16   2       33.57       25.72      4.96 o
  -5  17   2       87.51       95.51      7.67 o
  -4  17   2       63.21       54.31      3.56 o
  -3  17   2      272.12      281.25      8.17 o
  -2  17   2        3.52        5.17      2.06 o
  -1  17   2        4.85        6.48      1.55 o
   0  17   2      147.19      160.55      6.19 o
   1  17   2       50.37       45.31      2.78 o
   2  17   2      364.84      388.30     15.31 o
   3  17   2       63.45       52.71      6.20 o
   4  17   2      100.66      108.85      9.11 o
   5  17   2       11.61        7.88      3.11 o
  -5  18   2        6.25        8.88      2.60 o
  -4  18   2      164.84      161.42      6.23 o
  -3  18   2       27.82       26.19      2.69 o
  -2  18   2      201.67      194.66      9.36 o
  -1  18   2       42.37       41.80      3.33 o
   0  18   2       23.07       26.44      2.11 o
   1  18   2       35.54       29.59      2.60 o
   2  18   2       12.41       15.30      3.85 o
   3  18   2       48.87       47.59      5.97 o
   4  18   2       20.51       19.29      4.43 o
  -5  19   2        1.38        0.70      2.01 o
  -4  19   2       36.04       43.22      3.37 o
  -3  19   2      132.89      124.50      5.69 o
  -2  19   2       63.36       64.57      5.66 o
  -1  19   2      256.21      248.43      8.06 o
   0  19   2       34.31       33.77      2.43 o
   1  19   2      118.54      125.59      5.31 o
   2  19   2      182.55      164.69     10.51 o
   3  19   2       15.24       13.54      3.53 o
   4  19   2        3.67        4.86      3.32 o
  -4  20   2        6.23        2.97      1.18 o
  -3  20   2      107.29      111.91      5.51 o
  -2  20   2       15.46       15.40      3.20 o
  -1  20   2      430.75      424.40     10.86 o
   0  20   2       33.07       37.19      3.21 o
   1  20   2        9.99        7.25      1.45 o
   2  20   2      129.05      135.14      9.72 o
   3  20   2        0.19        4.18      2.83 o
   4  20   2      213.56      213.70     13.51 o
  -4  21   2       73.42       76.48      7.45 o
  -3  21   2       40.58       44.79      3.72 o
  -2  21   2       99.30       95.13      7.18 o
  -1  21   2      100.84       95.83      6.54 o
   0  21   2       59.76       68.75      4.35 o
   1  21   2      128.75      115.30      5.85 o
   2  21   2        0.16        1.06      2.21 o
   3  21   2       20.01       15.83      4.05 o
   4  21   2       31.43       36.04      5.94 o
  -4  22   2       53.77       60.59      6.82 o
  -3  22   2       66.71       65.37      5.95 o
  -2  22   2       11.59        9.51      2.61 o
  -1  22   2       12.91       16.72      2.44 o
   0  22   2        6.27        6.67      2.69 o
   1  22   2        4.42        4.28      1.33 o
   2  22   2      272.43      247.35     13.74 o
   3  22   2        0.96        1.38      2.33 o
   4  22   2       17.91       22.64      4.82 o
  -4  23   2        0.06        2.39      2.10 o
  -3  23   2        0.37       -0.76      1.39 o
  -2  23   2       12.48       18.35      3.71 o
  -1  23   2       14.70       17.44      3.76 o
   0  23   2        6.70        2.23      2.36 o
   1  23   2        0.83       -0.53      2.44 o
   2  23   2       10.98       14.86      3.91 o
   3  23   2       16.90       13.40      3.78 o
  -3  24   2        0.10        1.74      1.64 o
  -2  24   2       11.44       14.12      3.49 o
  -1  24   2      332.98      363.92     15.51 o
   0  24   2        0.21        3.90      2.29 o
   1  24   2       42.97       39.81      5.69 o
   2  24   2       37.05       28.16      5.06 o
   3  24   2       46.21       49.37      6.77 o
  -3  25   2       33.47       46.35      5.24 o
  -2  25   2       12.26        5.23      2.56 o
  -1  25   2       22.64       22.42      4.26 o
   0  25   2      115.28      122.39      9.75 o
   1  25   2        7.36        9.10      3.20 o
   2  25   2        1.92        1.22      2.22 o
  -2  26   2       30.90       33.04      4.85 o
  -1  26   2      149.13      150.09     10.49 o
   0  26   2       17.01       16.33      4.04 o
   1  26   2        2.90       -0.85      2.02 o
   2  26   2       55.07       50.75      6.96 o
  -2  27   2        2.25        7.36      2.67 o
  -1  27   2       68.39       58.33      6.68 o
   0  27   2        3.49        2.88      2.82 o
   1  27   2       39.15       39.97      6.20 o
   0  28   2      128.79      145.41     11.00 o
  -5   0   3        0.01       -0.81      2.06 o
  -3   0   3        7.33        2.71      0.79 o
  -1   0   3     1027.05     1049.21     18.46 o
   1   0   3      767.92      788.53      9.14 o
   3   0   3     1653.69     1745.51     19.73 o
   5   0   3       63.90       60.53      6.77 o
  -6   1   3        0.63        1.58      1.94 o
  -5   1   3      109.37       98.77      5.09 o
  -4   1   3      388.98      429.18      6.13 o
  -3   1   3       28.34       33.62      1.36 o
  -2   1   3      426.29      418.86      4.72 o
  -1   1   3        7.02        3.07      0.87 o
   0   1   3       95.46       84.06      2.14 o
   1   1   3       58.78       50.99      1.71 o
   2   1   3      496.42      552.96      5.74 o
   3   1   3       11.71       12.67      1.21 o
   4   1   3       14.90       15.44      1.28 o
   5   1   3       19.57       14.78      1.75 o
   6   1   3        1.86        0.14      1.66 o
  -6   2   3        5.43        4.90      2.14 o
  -5   2   3        9.94       11.25      1.55 o
  -4   2   3       28.50       24.26      1.33 o
  -3   2   3      103.60      101.32      2.68 o
  -2   2   3      621.13      651.84      6.10 o
  -1   2   3      138.09      131.20      4.20 o
   0   2   3        2.60        3.12      0.61 o
   1   2   3       98.27       98.74      2.14 o
   2   2   3      153.84      170.33      3.56 o
   3   2   3       80.84       75.82      1.81 o
   4   2   3        0.56       -0.10      0.67 o
   5   2   3       60.63       63.59      3.45 o
   6   2   3        1.00       -0.67      2.33 o
  -6   3   3        0.80       -1.39      1.39 o
  -5   3   3        0.00       -1.13      1.13 o
  -4   3   3       62.12       61.46      2.04 o
  -3   3   3       40.13       41.82      1.48 o
  -2   3   3     2269.90     2384.00     24.21 o
  -1   3   3      969.03      942.90     12.45 o
   0   3   3      277.00      284.43      3.44 o
   1   3   3        3.46        3.32      0.68 o
   2   3   3       43.42       42.41      1.35 o
   3   3   3       20.95       23.24      1.09 o
   4   3   3       67.13       72.07      2.40 o
   5   3   3       62.68       54.00      3.33 o
   6   3   3        3.79        8.70      2.80 o
  -6   4   3        8.58       14.70      3.89 o
  -5   4   3      107.97      107.76      4.96 o
  -4   4   3        6.18        5.75      0.80 o
  -3   4   3      254.34      263.36      3.73 o
  -2   4   3      828.08      831.54     12.61 o
  -1   4   3       91.26       78.63      3.35 o
   0   4   3      318.08      322.14      4.19 o
   1   4   3       37.03       40.71      1.69 o
   2   4   3        0.64        0.10      0.40 o
   3   4   3       43.28       41.69      1.45 o
   4   4   3       35.14       30.38      1.04 o
   5   4   3       36.68       33.46      2.62 o
   6   4   3       46.21       50.41      6.27 o
  -6   5   3        0.08        0.62      2.50 o
  -5   5   3        1.12        2.44      1.89 o
  -4   5   3      454.12      472.30      6.89 o
  -3   5   3      116.85      109.18      2.40 o
  -2   5   3      307.35      301.77      7.29 o
  -1   5   3        1.21        2.89      1.36 o
   0   5   3       46.76       51.79      2.59 o
   1   5   3     1719.71     1845.99     14.54 o
   2   5   3        0.74        0.07      0.42 o
   3   5   3        9.65        9.22      0.72 o
   4   5   3       10.14       12.08      0.82 o
   5   5   3       41.79       37.33      3.04 o
   6   5   3        1.02       -0.18      3.42 o
  -6   6   3        0.25       -1.18      2.74 o
  -5   6   3      114.46      110.54      5.02 o
  -4   6   3       66.41       57.95      4.41 o
  -3   6   3      109.60      114.78      2.48 o
  -2   6   3     2220.59     2132.25     88.10 o
  -1   6   3        0.19       -0.66      1.31 o
   0   6   3      672.78      686.03     12.75 o
   1   6   3      457.04      441.37      6.08 o
   2   6   3       28.56       24.26      2.22 o
   3   6   3       72.80       65.75      3.79 o
   4   6   3       79.85       83.37      7.83 o
   5   6   3       43.46       44.66      3.19 o
   6   6   3        2.42        3.05      2.47 o
  -6   7   3       31.97       37.41      3.32 o
  -5   7   3        0.14       -0.55      1.26 o
  -4   7   3        0.05       -1.21      1.21 o
  -3   7   3       38.76       36.09      1.53 o
  -2   7   3     1536.49     1422.00     67.88 o
  -1   7   3      140.17      168.69      7.49 o
   0   7   3      695.92      755.70      8.28 o
   1   7   3       42.90       45.69      1.95 o
   2   7   3      465.96      460.13     12.02 o
   3   7   3       23.28       24.11      2.47 o
   4   7   3      368.22      382.24     10.12 o
   5   7   3        0.03        0.20      2.33 o
   6   7   3       31.11       35.23      3.98 o
  -6   8   3       48.41       45.61      3.61 o
  -5   8   3       20.19       20.28      3.68 o
  -4   8   3      451.70      443.50      9.19 o
  -3   8   3        0.64        1.25      0.79 o
  -2   8   3     1038.77     1091.73     22.90 o
  -1   8   3      681.58      699.64     10.40 o
   0   8   3      287.91      302.24      5.86 o
   1   8   3      198.79      189.72      4.20 o
   2   8   3      362.64      358.02      6.32 o
   3   8   3       48.24       43.00      1.72 o
   4   8   3       19.31       22.27      3.61 o
   5   8   3        2.46        4.75      1.66 o
  -6   9   3       14.50       15.10      2.25 o
  -5   9   3       44.86       42.28      3.26 o
  -4   9   3        7.82        7.01      1.46 o
  -3   9   3       12.06       12.65      2.19 o
  -2   9   3      683.80      700.67     16.64 o
  -1   9   3      128.41      103.64      3.28 o
   0   9   3       90.68      100.10      2.84 o
   1   9   3      663.53      680.64      8.06 o
   2   9   3       83.80       82.21      1.96 o
   3   9   3       89.32       93.48      4.42 o
   4   9   3        0.00        1.07      2.48 o
   5   9   3        0.66       -0.13      1.47 o
  -6  10   3        3.10        2.58      2.42 o
  -5  10   3      142.25      133.92      5.64 o
  -4  10   3       30.28       30.88      2.50 o
  -3  10   3      119.59      118.70      7.51 o
  -2  10   3        4.46        4.14      0.95 o
  -1  10   3       36.73       39.48      2.78 o
   0  10   3        0.08        0.64      0.65 o
   1  10   3      162.68      177.87      3.94 o
   2  10   3      512.39      522.56      6.35 o
   3  10   3     2311.86     2289.88     19.39 o
   4  10   3        2.84        3.37      1.47 o
   5  10   3        3.01        3.05      2.50 o
  -6  11   3      277.77      290.47      9.09 o
  -5  11   3        0.24        0.50      1.70 o
  -4  11   3      325.72      318.14      8.02 o
  -3  11   3        2.80       -0.24      1.97 o
  -2  11   3      144.82      152.76      4.75 o
  -1  11   3       48.81       56.25      3.34 o
   0  11   3        1.47        1.47      0.72 o
   1  11   3      161.42      180.40      4.82 o
   2  11   3        1.04        1.21      0.54 o
   3  11   3       61.11       80.96      4.98 o
   4  11   3        9.13        5.81      2.29 o
   5  11   3        0.06       -1.86      2.09 o
  -6  12   3        8.67        3.21      2.24 o
  -5  12   3        3.89        3.40      1.58 o
  -4  12   3        3.53        4.04      2.07 o
  -3  12   3       77.27       72.46      6.21 o
  -2  12   3       11.18       12.96      1.98 o
  -1  12   3       11.08       13.40      1.94 o
   0  12   3        1.22        0.43      0.76 o
   1  12   3       17.97       18.15      1.44 o
   2  12   3      430.03      418.04      8.80 o
   3  12   3     2716.52     2728.73     52.92 o
   4  12   3        9.48       10.56      2.97 o
   5  12   3        6.44        2.97      2.28 o
  -6  13   3        0.04        2.63      2.08 o
  -5  13   3        2.48       -0.75      1.23 o
  -4  13   3        0.05       -0.69      1.17 o
  -3  13   3      103.83      110.58      7.69 o
  -2  13   3       31.12       24.76      3.83 o
  -1  13   3      253.15      254.36      7.37 o
   0  13   3        0.10        1.63      0.77 o
   1  13   3       40.06       39.42      2.13 o
   2  13   3       11.45       10.50      1.08 o
   3  13   3      156.31      147.89      9.57 o
   4  13   3        4.50        5.36      2.81 o
   5  13   3        0.26       -0.76      1.87 o
  -5  14   3        0.92        3.86      1.46 o
  -4  14   3       68.62       80.90      7.01 o
  -3  14   3       31.86       30.46      4.54 o
  -2  14   3      957.85      943.44     22.93 o
  -1  14   3      266.01      288.14     17.01 o
   0  14   3      101.51      125.39      3.80 o
   1  14   3      128.37      136.54      4.03 o
   2  14   3       27.00       26.92      1.89 o
   3  14   3      336.89      330.40     14.37 o
   4  14   3       16.37       22.63      4.35 o
   5  14   3        4.30       10.20      3.10 o
  -5  15   3       27.25       29.03      5.29 o
  -4  15   3       14.58       11.17      3.12 o
  -3  15   3      147.43      140.89      9.00 o
  -2  15   3      616.43      598.14     18.26 o
  -1  15   3      109.95      130.30      5.44 o
   0  15   3       74.17       75.10      3.04 o
   1  15   3        2.35        1.60      0.79 o
   2  15   3       24.88       26.14      1.98 o
   3  15   3       17.01       16.06      3.55 o
   4  15   3        0.11       -2.20      2.20 o
   5  15   3        0.16       -2.41      2.41 o
  -5  16   3       40.39       46.55      3.66 o
  -4  16   3        0.16        3.55      2.32 o
  -3  16   3      439.49      449.31     16.44 o
  -2  16   3      472.63      465.07     14.76 o
  -1  16   3        4.85        3.02      2.03 o
   0  16   3      134.06      141.78      4.80 o
   1  16   3       88.58       79.19      5.07 o
   2  16   3       65.81       71.08      3.26 o
   3  16   3       90.85      103.53      8.62 o
   4  16   3       48.40       40.64      5.91 o
   5  16   3       41.06       23.89      4.60 o
  -5  17   3        2.20        0.57      1.95 o
  -4  17   3      157.66      147.48      9.82 o
  -3  17   3        6.84        8.92      2.01 o
  -2  17   3        0.36       -1.06      1.86 o
  -1  17   3        8.52        5.05      2.34 o
   0  17   3       35.07       36.02      2.29 o
   1  17   3      222.95      202.28      5.40 o
   2  17   3        9.85        9.59      1.41 o
   3  17   3        6.23        8.18      3.27 o
   4  17   3       13.41       12.92      4.07 o
  -5  18   3       20.70       31.98      4.94 o
  -4  18   3        3.26        2.31      1.36 o
  -3  18   3       22.33       18.87      2.65 o
  -2  18   3       25.30       22.88      3.82 o
  -1  18   3      130.42      137.98      8.68 o
   0  18   3       94.95       89.44      4.44 o
   1  18   3       28.42       22.77      3.83 o
   2  18   3       91.89       87.88      3.91 o
   3  18   3      124.77      125.95      9.82 o
   4  18   3        1.89        4.99      2.95 o
  -5  19   3        0.05        5.87      2.88 o
  -4  19   3        8.81       10.83      2.23 o
  -3  19   3       57.85       56.03      4.18 o
  -2  19   3      288.70      291.98     12.71 o
  -1  19   3       46.19       39.38      4.79 o
   0  19   3      106.07      109.46      5.06 o
   1  19   3        4.43        0.37      2.05 o
   2  19   3       14.23       11.78      3.63 o
   3  19   3        5.78        2.65      2.58 o
   4  19   3       41.38       35.14      5.82 o
  -4  20   3       82.49       90.98      8.42 o
  -3  20   3       49.37       52.50      7.33 o
  -2  20   3       95.74       92.39      7.30 o
  -1  20   3        5.17        5.59      2.21 o
   0  20   3        0.63        0.37      1.21 o
   1  20   3       18.19       13.89      2.02 o
   2  20   3       77.39       81.95      7.95 o
   3  20   3       35.41       39.79      5.86 o
   4  20   3        6.85        7.86      3.30 o
  -4  21   3      154.01      161.08      7.21 o
  -3  21   3       11.69       12.31      2.29 o
  -2  21   3      144.63      135.06      9.06 o
  -1  21   3        4.87        3.43      2.41 o
   0  21   3        1.76        0.62      2.06 o
   1  21   3        2.66        3.41      1.70 o
   2  21   3       13.73        8.93      3.35 o
   3  21   3        2.63        5.06      2.86 o
  -4  22   3       35.82       21.30      4.37 o
  -3  22   3        3.33        1.81      3.47 o
  -2  22   3       57.92       51.64      5.85 o
  -1  22   3       64.04       66.91      6.82 o
   0  22   3        3.71        5.97      2.99 o
   1  22   3       66.87       66.39      7.18 o
   2  22   3        0.82       -0.48      1.96 o
   3  22   3      202.29      212.38     13.78 o
  -3  23   3       25.12       22.16      3.06 o
  -2  23   3        6.56        2.24      2.13 o
  -1  23   3       28.11       26.44      4.58 o
   0  23   3        5.22        5.62      2.78 o
   1  23   3        4.40        0.49      2.06 o
   2  23   3       73.42       60.86      7.45 o
   3  23   3        1.19        9.45      3.85 o
  -3  24   3       26.89       29.53      3.51 o
  -2  24   3       38.16       39.06      5.39 o
  -1  24   3        5.86        2.52      2.48 o
   0  24   3        1.16       -3.14      3.14 o
   1  24   3        1.82        1.79      2.54 o
   2  24   3        3.04        8.95      3.71 o
  -2  25   3      142.89      140.26      9.99 o
  -1  25   3       22.28       30.04      5.11 o
   0  25   3       12.74       12.54      3.67 o
   1  25   3       10.48        7.21      2.58 o
   2  25   3        0.96        2.23      3.03 o
  -2  26   3       36.49       41.02      5.74 o
  -1  26   3        0.06       -0.96      2.33 o
   0  26   3        2.60        0.63      2.21 o
   1  26   3        4.82        7.16      3.43 o
  -1  27   3       22.29       20.64      4.46 o
   0  27   3       38.30       47.15      6.61 o
  -6   0   4        1.57       -0.45      2.00 o
  -4   0   4      126.05      131.52      8.50 o
  -2   0   4       56.22       45.12      5.27 o
   0   0   4      295.22      284.69      6.51 o
   2   0   4       46.55       54.01      3.10 o
   4   0   4      313.48      260.61      8.75 o
  -6   1   4       20.80       26.22      3.37 o
  -5   1   4       47.13       42.95      3.76 o
  -4   1   4       20.99       24.60      2.01 o
  -3   1   4      433.80      450.02      5.11 o
  -2   1   4       38.24       49.13      1.86 o
  -1   1   4        2.89        0.41      0.88 o
   0   1   4       39.62       46.97      1.86 o
   1   1   4      369.99      372.24      4.86 o
   2   1   4       62.30       59.67      2.09 o
   3   1   4      163.21      160.34      2.70 o
   4   1   4       62.96       57.98      2.49 o
   5   1   4        7.96        4.49      1.14 o
  -6   2   4        2.25        4.18      2.54 o
  -5   2   4        5.24        7.41      2.13 o
  -4   2   4       29.81       34.15      2.35 o
  -3   2   4        0.08        0.47      0.63 o
  -2   2   4       49.97       44.39      2.56 o
  -1   2   4       31.38       25.37      2.14 o
   0   2   4       46.37       50.23      1.96 o
   1   2   4      389.99      398.01      5.17 o
   2   2   4      301.71      303.33      4.41 o
   3   2   4        2.92        3.58      0.63 o
   4   2   4       72.66       64.11      2.55 o
   5   2   4       14.41       17.83      2.38 o
  -6   3   4       15.86        8.22      2.80 o
  -5   3   4       19.50       13.92      2.28 o
  -4   3   4       33.24       31.40      2.30 o
  -3   3   4        2.28        3.70      0.77 o
  -2   3   4      147.27      166.01      5.74 o
  -1   3   4      710.43      734.45     11.90 o
   0   3   4       82.28       77.65      2.01 o
   1   3   4       18.08       23.52      1.30 o
   2   3   4      126.86      128.27      2.82 o
   3   3   4        1.78        1.52      0.52 o
   4   3   4        0.01        0.07      0.63 o
   5   3   4        2.37        2.42      1.05 o
  -6   4   4        0.57       -1.11      2.32 o
  -5   4   4       20.59       14.87      3.38 o
  -4   4   4      204.88      202.04      7.72 o
  -3   4   4       92.86       90.96      3.07 o
  -2   4   4        3.37        1.89      2.43 o
  -1   4   4      683.37      727.09     17.61 o
   0   4   4      115.21      113.77      2.68 o
   1   4   4     1375.22     1443.74     11.88 o
   2   4   4        2.57        3.09      0.63 o
   3   4   4       81.36       83.25      2.33 o
   4   4   4       17.10       16.76      1.41 o
   5   4   4       40.34       44.13      3.08 o
  -6   5   4       15.88       10.36      3.41 o
  -5   5   4        8.20       10.51      3.00 o
  -4   5   4       42.24       45.99      2.95 o
  -3   5   4       73.68       77.47      4.36 o
  -2   5   4      320.17      297.27      7.86 o
  -1   5   4       14.36       14.69      1.47 o
   0   5   4       78.02       87.19      2.34 o
   1   5   4        3.30        3.49      0.75 o
   2   5   4     1008.73     1019.83     14.51 o
   3   5   4        5.75        6.11      0.82 o
   4   5   4      151.69      147.12      4.58 o
   5   5   4       19.43       15.78      2.02 o
  -6   6   4       10.14        5.81      2.74 o
  -5   6   4      151.15      145.07      9.49 o
  -4   6   4      220.20      216.47      8.13 o
  -3   6   4      208.74      215.43      5.51 o
  -2   6   4      178.89      192.17      6.33 o
  -1   6   4      276.78      288.66      8.87 o
   0   6   4        3.64        4.57      0.94 o
   1   6   4        0.76        1.66      0.63 o
   2   6   4      280.73      264.78      4.44 o
   3   6   4        2.96        2.44      0.61 o
   4   6   4       24.66       22.58      2.43 o
   5   6   4        9.78        8.72      1.63 o
  -6   7   4      126.84      119.08      9.08 o
  -5   7   4        0.26        1.28      1.34 o
  -4   7   4       20.75       27.50      4.25 o
  -3   7   4      190.20      203.45      6.43 o
  -2   7   4        9.62        5.67      1.95 o
  -1   7   4        2.85        3.48      1.63 o
   0   7   4      417.97      455.29      9.12 o
   1   7   4        0.15       -0.17      0.66 o
   2   7   4      939.93      912.68      9.14 o
   3   7   4      355.74      339.37      7.09 o
   4   7   4        9.05       10.09      1.19 o
   5   7   4       51.76       57.87      3.81 o
  -6   8   4        0.00       -0.67      2.34 o
  -5   8   4       63.76       63.84      3.61 o
  -4   8   4      223.56      223.12      5.71 o
  -3   8   4      297.33      267.21     11.91 o
  -2   8   4      200.55      186.79      6.55 o
  -1   8   4      321.63      346.74     12.01 o
   0   8   4       53.17       60.40      3.34 o
   1   8   4      136.70      135.36      3.69 o
   2   8   4      752.72      746.11      8.29 o
   3   8   4      180.63      157.30      4.16 o
   4   8   4        5.60        5.99      1.12 o
   5   8   4       28.55       33.94      3.51 o
  -6   9   4        5.71        9.03      3.02 o
  -5   9   4        3.50        1.91      1.41 o
  -4   9   4       31.97       34.01      2.28 o
  -3   9   4       14.66       15.53      3.61 o
  -2   9   4        3.23        2.31      1.13 o
  -1   9   4      172.86      175.70      6.80 o
   0   9   4       35.32       37.67      2.79 o
   1   9   4      170.05      175.10      4.67 o
   2   9   4       18.32       17.53      1.38 o
   3   9   4      310.37      316.29      4.87 o
   4   9   4       62.11       57.76      2.92 o
   5   9   4        4.58        7.40      2.68 o
  -6  10   4        0.01       -0.45      2.48 o
  -5  10   4        3.63        5.53      2.26 o
  -4  10   4        7.58        5.02      1.05 o
  -3  10   4       41.43       35.31      7.58 o
  -2  10   4      105.85      110.74      7.43 o
  -1  10   4        9.90       12.78      0.89 o
   0  10   4       33.47       43.67      2.69 o
   1  10   4       30.72       35.47      1.88 o
   2  10   4      283.78      284.79      4.63 o
   3  10   4       72.00       83.08      3.60 o
   4  10   4      147.01      146.30      5.02 o
   5  10   4        2.50        2.38      1.52 o
  -6  11   4        3.01        2.71      2.52 o
  -5  11   4        7.69       11.58      1.73 o
  -4  11   4        0.14       -1.07      1.07 o
  -3  11   4     4576.41     4472.77    100.16 o
  -2  11   4       68.30       66.58      6.17 o
  -1  11   4       20.75       32.70      1.48 o
   0  11   4       10.92        9.31      0.99 o
   1  11   4       53.74       54.05      2.20 o
   2  11   4        2.00        3.00      1.60 o
   3  11   4      207.28      212.44      6.44 o
   4  11   4       64.94       58.86      4.51 o
   5  11   4        1.36        2.15      2.42 o
  -5  12   4        4.06        5.18      2.50 o
  -4  12   4       48.12       50.15      5.17 o
  -3  12   4        7.51       10.51      4.06 o
  -2  12   4        9.74        8.89      0.82 o
  -1  12   4       21.93       22.84      1.46 o
   0  12   4       18.20       17.58      1.31 o
   1  12   4       26.11       24.43      1.55 o
   2  12   4     1070.70     1071.05     10.35 o
   3  12   4      148.69      132.55      9.13 o
   4  12   4      149.61      135.82      9.66 o
   5  12   4        7.84       12.61      3.46 o
  -5  13   4        2.76        2.18      2.39 o
  -4  13   4       99.90      117.41      4.42 o
  -3  13   4       47.17       47.16      4.67 o
  -2  13   4       92.88       95.40      7.34 o
  -1  13   4       21.96       22.22      1.53 o
   0  13   4        5.25        3.58      0.71 o
   1  13   4        4.25        3.34      0.78 o
   2  13   4        8.88       11.87      1.22 o
   3  13   4      127.39      117.14      8.77 o
   4  13   4        0.18       -1.11      2.34 o
   5  13   4        2.23        5.68      2.57 o
  -5  14   4        0.03       -0.85      2.15 o
  -4  14   4        0.22       -0.60      0.92 o
  -3  14   4      168.30      161.42     10.23 o
  -2  14   4        5.90        6.36      2.63 o
  -1  14   4        3.05        1.72      0.88 o
   0  14   4       13.27       15.00      1.50 o
   1  14   4       27.02       31.91      2.22 o
   2  14   4      492.58      491.39      7.59 o
   3  14   4       58.18       62.84      6.60 o
   4  14   4        9.24        7.65      2.84 o
  -5  15   4        8.44       20.34      4.43 o
  -4  15   4       38.08       29.84      2.44 o
  -3  15   4      533.49      540.60     18.98 o
  -2  15   4       28.68       27.36      4.58 o
  -1  15   4       30.03       34.83      2.33 o
   0  15   4      193.28      171.63      4.75 o
   1  15   4       57.35       53.98      2.38 o
   2  15   4      830.55      864.70     10.77 o
   3  15   4       57.89       51.24      6.08 o
   4  15   4       11.78        5.86      2.64 o
  -5  16   4       14.50       19.99      4.12 o
  -4  16   4       27.08       26.97      4.75 o
  -3  16   4      113.05      108.65      8.60 o
  -2  16   4        9.53       11.35      3.37 o
  -1  16   4        4.97        3.18      1.00 o
   0  16   4       45.06       39.00      2.37 o
   1  16   4       15.93       16.00      1.62 o
   2  16   4       13.71       16.31      2.23 o
   3  16   4       73.44       66.10      7.34 o
   4  16   4        0.86        0.30      1.86 o
  -5  17   4        0.70        3.36      2.50 o
  -4  17   4       20.46       29.14      5.01 o
  -3  17   4        8.28        7.70      3.34 o
  -2  17   4      107.25      131.63      9.35 o
  -1  17   4        1.29        2.50      1.47 o
   0  17   4        2.42        3.29      1.02 o
   1  17   4       33.61       28.06      2.25 o
   2  17   4      182.43      201.96     12.11 o
   3  17   4       37.50       25.05      4.71 o
   4  17   4       51.58       55.27      7.07 o
  -4  18   4       79.26       79.23      7.83 o
  -3  18   4        5.96        0.96      2.27 o
  -2  18   4        0.74        1.04      1.86 o
  -1  18   4      206.87      198.82      7.41 o
   0  18   4        0.05        1.35      1.15 o
   1  18   4      117.95      100.28     13.96 o
   2  18   4       11.47        5.98      2.96 o
   3  18   4       67.26       56.35      6.90 o
   4  18   4        0.01       -0.85      2.55 o
  -4  19   4        4.91        4.89      1.69 o
  -3  19   4       94.37       88.09      5.54 o
  -2  19   4        6.19        5.85      2.35 o
  -1  19   4      169.54      170.06      5.86 o
   0  19   4       65.86       58.84      6.47 o
   1  19   4       32.46       25.90      2.71 o
   2  19   4        1.51       -0.02      1.98 o
   3  19   4        4.68       -0.98      2.29 o
  -4  20   4        6.07        6.88      1.82 o
  -3  20   4       10.30        7.35      2.13 o
  -2  20   4       11.07       19.03      2.81 o
  -1  20   4        0.01        0.57      2.16 o
   0  20   4       64.09       63.23     11.30 o
   1  20   4       51.23       40.38      5.99 o
   2  20   4       56.91       45.94      6.36 o
   3  20   4        9.96        5.76      2.80 o
  -4  21   4       13.35        9.81      2.27 o
  -3  21   4       41.75       47.33      4.34 o
  -2  21   4        4.45        8.74      2.23 o
  -1  21   4       13.42        9.58      3.17 o
   0  21   4       23.03       22.08      4.62 o
   1  21   4       23.88       16.85      3.73 o
   2  21   4       85.42      100.99      9.34 o
   3  21   4       82.05       76.72      8.45 o
  -3  22   4        1.44        0.59      1.66 o
  -2  22   4        3.94        9.46      2.26 o
  -1  22   4        5.58        0.92      2.10 o
   0  22   4       42.57       37.17      5.56 o
   1  22   4       12.12       10.49      3.45 o
   2  22   4        6.55        8.08      3.46 o
  -3  23   4       41.64       59.67      4.92 o
  -2  23   4        3.04        4.73      1.86 o
  -1  23   4       29.00       17.53      4.02 o
   0  23   4        7.66        5.52      2.63 o
   1  23   4        6.00        9.65      3.32 o
   2  23   4        5.57        7.59      3.39 o
  -2  24   4        3.79        0.45      1.66 o
  -1  24   4       10.28       11.43      3.63 o
   0  24   4        6.46        3.80      2.27 o
   1  24   4       31.55       27.34      5.42 o
  -2  25   4       13.75       21.25      3.31 o
  -1  25   4       37.43       43.38      6.14 o
   0  25   4        0.91        2.85      2.61 o
   1  25   4        5.67       10.89      3.76 o
  -5   0   5       25.01       23.86      4.58 o
  -3   0   5       46.20       41.89      4.64 o
  -1   0   5       32.17       35.81      3.06 o
   1   0   5       10.29       10.08      1.39 o
   3   0   5       74.20       59.98      3.72 o
   5   0   5       44.09       56.44      6.99 o
  -6   1   5       11.90       16.46      2.87 o
  -5   1   5        0.32       -1.98      1.98 o
  -4   1   5       18.77       12.77      1.79 o
  -3   1   5       16.50       10.48      1.19 o
  -2   1   5      545.09      552.21      6.97 o
  -1   1   5       25.23       23.06      1.65 o
   0   1   5      278.27      289.48      5.18 o
   1   1   5      797.63      808.80     10.85 o
   2   1   5       41.74       44.16      2.53 o
   3   1   5        9.56        9.80      0.88 o
   4   1   5       59.18       51.28      2.50 o
   5   1   5        0.55       -0.15      1.75 o
  -6   2   5        0.30       -0.73      2.16 o
  -5   2   5        4.75        6.73      2.07 o
  -4   2   5        0.92        0.40      0.79 o
  -3   2   5       56.47       55.77      2.74 o
  -2   2   5       35.47       27.31      2.41 o
  -1   2   5      107.32      107.03      4.04 o
   0   2   5        2.64        2.58      0.63 o
   1   2   5      365.51      367.14      5.55 o
   2   2   5       35.09       33.04      1.85 o
   3   2   5       21.52       18.43      1.70 o
   4   2   5       73.53       75.51      2.97 o
   5   2   5        7.81        6.63      1.70 o
  -6   3   5       60.96       64.48      7.31 o
  -5   3   5      269.64      258.14      9.68 o
  -4   3   5       97.83       85.25      3.82 o
  -3   3   5        3.69        4.39      1.43 o
  -2   3   5        0.58       -0.40      1.38 o
  -1   3   5      200.92      210.47      3.34 o
   0   3   5       61.34       61.54      2.02 o
   1   3   5      431.06      424.05      6.01 o
   2   3   5       70.61       65.91      2.73 o
   3   3   5      120.87      117.90      3.07 o
   4   3   5       53.32       54.66      2.51 o
   5   3   5       25.56       16.95      4.60 o
  -6   4   5        6.85        8.13      3.12 o
  -5   4   5       10.11        5.54      2.25 o
  -4   4   5       34.08       39.38      3.43 o
  -3   4   5       33.50       38.06      2.38 o
  -2   4   5       90.84       94.49      5.67 o
  -1   4   5      427.75      432.20      9.07 o
   0   4   5       32.25       26.01      1.50 o
   1   4   5       44.43       40.05      1.83 o
   2   4   5      132.13      138.55      3.37 o
   3   4   5      102.36      100.59      2.90 o
   4   4   5       42.98       54.05      3.43 o
   5   4   5       19.60       24.45      3.50 o
  -6   5   5        0.04       -1.25      2.16 o
  -5   5   5       98.66       90.95      8.17 o
  -4   5   5       84.44       85.07      3.92 o
  -3   5   5      146.79      147.51      4.69 o
  -2   5   5      122.00      130.00      5.80 o
  -1   5   5       37.87       38.37      2.12 o
   0   5   5        1.23        0.65      0.67 o
   1   5   5       47.49       51.95      2.41 o
   2   5   5       64.39       53.72      2.15 o
   3   5   5       21.88       15.75      1.23 o
   4   5   5       60.20       56.09      4.16 o
   5   5   5       43.52       41.71      3.80 o
  -6   6   5       22.12       38.78      5.65 o
  -5   6   5        1.89       -1.73      2.66 o
  -4   6   5      271.29      286.06      7.26 o
  -3   6   5       28.99       34.02      3.40 o
  -2   6   5      530.01      547.20     12.11 o
  -1   6   5       25.21       22.39      1.96 o
   0   6   5      233.82      242.67      4.39 o
   1   6   5      234.80      225.16      5.02 o
   2   6   5      299.10      294.92      6.12 o
   3   6   5        6.23        5.15      0.83 o
   4   6   5       20.99       18.01      2.59 o
   5   6   5       36.72       47.75      3.48 o
  -6   7   5        3.21        1.91      2.49 o
  -5   7   5        9.93        5.41      2.64 o
  -4   7   5      174.87      190.94     11.23 o
  -3   7   5      228.68      228.33     11.63 o
  -2   7   5       64.43       59.51      4.81 o
  -1   7   5        4.40        4.04      1.39 o
   0   7   5      490.33      510.62      7.28 o
   1   7   5        0.35       -0.40      0.69 o
   2   7   5      360.91      365.07      5.86 o
   3   7   5      269.91      274.20      4.87 o
   4   7   5      249.35      244.90     13.31 o
   5   7   5        0.17        0.48      1.32 o
  -6   8   5        2.06        9.03      3.25 o
  -5   8   5        1.50        1.32      2.32 o
  -4   8   5       10.30        8.74      3.18 o
  -3   8   5       17.13       14.86      3.49 o
  -2   8   5      194.07      185.40      9.93 o
  -1   8   5       84.87       75.52      6.15 o
   0   8   5      448.79      470.13     15.92 o
   1   8   5       68.61       69.10      2.84 o
   2   8   5      641.82      651.78      8.23 o
   3   8   5      175.93      183.57      4.20 o
   4   8   5        9.43       12.26      2.86 o
  -5   9   5       31.97       29.23      4.91 o
  -4   9   5        1.11        1.34      2.39 o
  -3   9   5        9.41        6.37      2.75 o
  -2   9   5      102.33       96.37      7.39 o
  -1   9   5        0.82        1.10      1.95 o
   0   9   5      143.21      140.74      6.77 o
   1   9   5        0.89        2.40      0.93 o
   2   9   5       48.02       51.04      2.28 o
   3   9   5        9.03        7.97      0.90 o
   4   9   5       50.22       49.78      4.15 o
  -5  10   5        9.32        6.65      2.83 o
  -4  10   5       32.72       26.98      4.87 o
  -3  10   5      371.31      368.13     15.28 o
  -2  10   5       11.40        9.75      2.81 o
  -1  10   5      113.67      107.82      7.59 o
   0  10   5       10.70        9.52      1.73 o
   1  10   5       17.92       19.40      1.88 o
   2  10   5       43.91       49.67      2.31 o
   3  10   5       30.54       36.60      2.54 o
   4  10   5        5.01        9.92      2.23 o
  -5  11   5        0.38       -2.03      2.52 o
  -4  11   5      766.21      764.99     23.77 o
  -3  11   5        3.25        1.64      2.53 o
  -2  11   5      755.92      801.04     22.39 o
  -1  11   5       49.69       50.60      5.53 o
   0  11   5      109.82      104.55      7.27 o
   1  11   5       66.22       58.98      3.11 o
   2  11   5        5.95        7.42      1.17 o
   3  11   5       69.17       73.94      3.66 o
   4  11   5        4.76        4.16      1.79 o
  -5  12   5        4.08        7.09      3.26 o
  -4  12   5        1.07        6.94      3.55 o
  -3  12   5      329.19      355.46     15.54 o
  -2  12   5       65.86       67.52      6.50 o
  -1  12   5        0.15       -2.59      2.59 o
   0  12   5        2.85        3.61      1.50 o
   1  12   5        4.12        6.34      1.05 o
   2  12   5       68.63       67.16      2.55 o
   3  12   5       70.48       54.05      3.86 o
   4  12   5       20.62       16.45      3.74 o
  -5  13   5       74.54       90.17      8.68 o
  -4  13   5       14.74       14.22      3.81 o
  -3  13   5       75.84       80.35      7.56 o
  -2  13   5       54.04       54.24      5.96 o
  -1  13   5        1.45        0.45      2.02 o
   0  13   5       55.44       42.37      3.29 o
   1  13   5        3.14        2.65      0.80 o
   2  13   5       10.31        6.05      1.47 o
   3  13   5        1.59        2.11      1.69 o
   4  13   5        4.30       -1.74      1.74 o
  -5  14   5        8.88        9.70      3.49 o
  -4  14   5      200.10      229.10     13.19 o
  -3  14   5        2.57        5.35      2.87 o
  -2  14   5        1.92        2.19      2.09 o
  -1  14   5        3.53        6.88      2.79 o
   0  14   5      175.57      144.56      5.44 o
   1  14   5       13.43       16.84      1.85 o
   2  14   5      346.87      366.73      8.02 o
   3  14   5      100.20       97.69      7.62 o
   4  14   5        9.05        9.37      3.21 o
  -5  15   5        6.61        6.86      3.04 o
  -4  15   5       85.57       73.90      7.62 o
  -3  15   5      352.03      330.06     15.53 o
  -2  15   5       65.87       68.04      7.01 o
  -1  15   5        1.50        0.70      1.03 o
   0  15   5      225.32      194.60      5.46 o
   1  15   5        5.61        8.25      1.18 o
   2  15   5      210.77      209.09      8.16 o
   3  15   5      280.66      273.70      9.37 o
   4  15   5       24.40       22.83      4.73 o
  -4  16   5       91.08      101.77      9.23 o
  -3  16   5       95.50       95.71      8.74 o
  -2  16   5      119.43      131.26      9.65 o
  -1  16   5       18.53       12.89      1.58 o
   0  16   5      189.14      185.46      6.60 o
   1  16   5       89.59       83.55      3.23 o
   2  16   5      327.73      326.24     10.45 o
   3  16   5       15.30       13.94      2.39 o
  -4  17   5        9.91        2.98      3.04 o
  -3  17   5       83.11      110.83      9.55 o
  -2  17   5       65.63       78.18      7.73 o
  -1  17   5        5.11        7.91      3.86 o
   0  17   5       32.83       28.96      3.38 o
   1  17   5        9.61        7.42      3.00 o
   2  17   5        0.68        6.13      1.99 o
   3  17   5        6.40        4.09      1.81 o
  -4  18   5       10.71        6.73      3.27 o
  -3  18   5       21.43       20.18      4.65 o
  -2  18   5       65.78       48.80      6.24 o
  -1  18   5       45.38       38.33      3.83 o
   0  18   5        8.14        2.96      1.76 o
   1  18   5       32.65       32.03      3.52 o
   2  18   5        0.62        4.64      3.08 o
   3  18   5      144.18      146.33     11.33 o
  -4  19   5       22.67       39.28      6.19 o
  -3  19   5        4.61        4.10      2.85 o
  -2  19   5       11.29        7.40      2.12 o
  -1  19   5       18.62       14.87      3.74 o
   0  19   5       10.03        4.34      3.82 o
   1  19   5        9.55        7.04      2.17 o
   2  19   5      125.21      130.66     10.55 o
   3  19   5       40.85       36.72      5.81 o
  -3  20   5       38.55       44.64      4.65 o
  -2  20   5        4.33        4.67      1.86 o
  -1  20   5        4.77        3.99      1.96 o
   0  20   5        5.03        5.82      1.87 o
   1  20   5      152.52      157.54     11.63 o
   2  20   5       32.64       44.61      6.55 o
  -3  21   5        1.02        0.43      1.52 o
  -2  21   5       50.70       67.82      6.37 o
  -1  21   5        8.64       11.75      2.68 o
   0  21   5       88.31       84.08      5.84 o
   1  21   5      104.03      106.83      9.81 o
   2  21   5        0.00        2.70      2.65 o
  -2  22   5        8.34       14.99      3.04 o
  -1  22   5       26.04       20.60      3.20 o
   0  22   5        4.15        3.93      1.91 o
   1  22   5        0.07        0.98      2.48 o
  -2  23   5       91.54      108.05     13.46 o
  -1  23   5        1.56        3.40      2.79 o
   0  23   5       35.03       35.19      4.07 o
   1  23   5      133.54      147.33     11.75 o
  -1  24   5        6.74       10.91      3.49 o
   0  24   5        5.57        9.24      2.58 o
  -4   0   6       28.02       22.76      4.72 o
  -2   0   6       76.87       75.44      6.73 o
   0   0   6       33.99       29.08      3.84 o
   2   0   6       18.41       17.97      2.05 o
   4   0   6       19.18       16.01      3.86 o
  -5   1   6        4.60        0.51      4.35 o
  -4   1   6       61.43       45.12      4.40 o
  -3   1   6      223.25      218.25     10.60 o
  -2   1   6       78.91       79.91      2.47 o
  -1   1   6      103.13      101.11      5.14 o
   0   1   6        1.24       -0.76      0.76 o
   1   1   6       59.42       60.44      2.82 o
   2   1   6      194.95      187.38      4.85 o
   3   1   6       42.88       49.74      2.03 o
   4   1   6       47.58       59.05      4.45 o
  -5   2   6       78.82       75.83      5.66 o
  -4   2   6        4.07        0.36      2.57 o
  -3   2   6       10.87       11.05      2.28 o
  -2   2   6      103.23       98.71      6.66 o
  -1   2   6       23.87       25.60      2.77 o
   0   2   6       97.40      100.53      3.36 o
   1   2   6      535.87      530.30      7.44 o
   2   2   6       51.86       54.25      2.62 o
   3   2   6       17.72       14.51      1.17 o
   4   2   6      147.82      152.83      5.79 o
  -5   3   6      101.34       94.97      6.39 o
  -4   3   6       25.06       23.39      3.12 o
  -3   3   6       59.88       48.24      2.68 o
  -2   3   6       22.05       23.02      3.33 o
  -1   3   6       94.05      100.50      2.96 o
   0   3   6       34.07       32.13      1.81 o
   1   3   6      247.76      242.66      4.92 o
   2   3   6        2.14        5.86      0.96 o
   3   3   6       52.74       43.28      2.07 o
   4   3   6       33.59       41.71      5.10 o
  -5   4   6        6.66        6.01      2.62 o
  -4   4   6        1.36       -1.96      1.96 o
  -3   4   6       69.50       73.90      6.15 o
  -2   4   6      338.77      338.68     10.02 o
  -1   4   6       90.60       81.88      2.36 o
   0   4   6       57.83       59.95      2.38 o
   1   4   6      483.60      479.08      7.04 o
   2   4   6       64.70       64.63      2.83 o
   3   4   6       12.28        9.60      1.09 o
   4   4   6       25.53       30.22      2.78 o
  -5   5   6       10.64        7.41      2.40 o
  -4   5   6       86.30       72.31      5.31 o
  -3   5   6       39.02       37.42      4.63 o
  -2   5   6       48.06       50.38      3.98 o
  -1   5   6      190.19      188.87      7.19 o
   0   5   6       50.86       51.26      2.22 o
   1   5   6      310.69      318.93      6.77 o
   2   5   6       45.12       45.55      2.16 o
   3   5   6       79.26       69.76      2.67 o
   4   5   6      158.96      186.74      6.64 o
  -5   6   6        0.02       -1.84      2.61 o
  -4   6   6        1.70       -0.78      1.69 o
  -3   6   6        4.28        4.42      3.59 o
  -2   6   6       26.59       18.25      2.64 o
  -1   6   6      145.89      140.50      6.28 o
   0   6   6        5.70        5.82      1.01 o
   1   6   6      172.31      175.70      4.81 o
   2   6   6       75.28       75.62      3.42 o
   3   6   6       53.55       55.46      2.40 o
   4   6   6       97.57      100.21      5.86 o
  -5   7   6       33.80       38.14      6.10 o
  -4   7   6      141.91      133.51     10.09 o
  -3   7   6        2.68        2.42      1.73 o
  -2   7   6       89.95       81.98      5.13 o
  -1   7   6      125.41      126.54      6.59 o
   0   7   6       37.53       40.52      2.46 o
   1   7   6      182.77      187.12      4.99 o
   2   7   6       10.22        6.40      1.24 o
   3   7   6      106.44      114.88      3.47 o
   4   7   6        7.84       14.16      2.56 o
  -5   8   6       18.61       17.48      4.25 o
  -4   8   6       19.46       19.38      4.22 o
  -3   8   6       31.43       42.03      5.63 o
  -2   8   6       86.51       79.96      7.14 o
  -1   8   6      342.07      340.28     14.06 o
   0   8   6       11.77        7.63      2.72 o
   1   8   6       10.20        8.89      1.28 o
   2   8   6       21.22       19.41      1.88 o
   3   8   6       23.07       23.91      2.91 o
   4   8   6        0.42        2.79      1.46 o
  -5   9   6        6.73        9.96      3.83 o
  -4   9   6      433.66      490.91     19.77 o
  -3   9   6       27.92       30.90      5.26 o
  -2   9   6       54.68       58.70      6.30 o
  -1   9   6      177.19      164.25      9.81 o
   0   9   6       30.63       29.73      4.29 o
   1   9   6      578.36      567.48      9.52 o
   2   9   6       17.27       21.67      2.05 o
   3   9   6        0.10        0.83      0.94 o
   4   9   6        4.10        0.95      1.64 o
  -5  10   6       41.12       35.16      5.67 o
  -4  10   6        6.64        8.80      3.63 o
  -3  10   6       17.36       16.98      3.71 o
  -2  10   6       67.46       61.63      6.52 o
  -1  10   6        2.79        4.51      2.42 o
   0  10   6       29.02       28.58      4.19 o
   1  10   6      161.72      169.93     21.02 o
   2  10   6       27.78       30.17      2.36 o
   3  10   6        0.92        0.44      0.91 o
   4  10   6        8.57       12.11      2.29 o
  -5  11   6        6.33        8.33      3.30 o
  -4  11   6        1.72       -2.89      2.89 o
  -3  11   6      203.90      214.32     12.72 o
  -2  11   6        5.77        0.68      2.20 o
  -1  11   6      369.50      337.28     14.65 o
   0  11   6        0.44        2.40      2.08 o
   1  11   6        3.79        5.55      1.70 o
   2  11   6        7.59        4.75      1.36 o
   3  11   6        0.01       -0.38      1.00 o
  -5  12   6        0.30       -0.31      2.28 o
  -4  12   6       28.74       35.11      5.71 o
  -3  12   6        1.74        4.73      2.70 o
  -2  12   6        0.02       -0.95      2.22 o
  -1  12   6        7.59       10.73      3.11 o
   0  12   6        8.66        4.74      1.82 o
   1  12   6       19.52       11.22      3.12 o
   2  12   6        2.54        3.93      1.48 o
   3  12   6        1.97        3.51      1.32 o
  -4  13   6      413.54      428.44     19.17 o
  -3  13   6       23.49       23.67      4.82 o
  -2  13   6       88.54       84.68      7.91 o
  -1  13   6       67.14       69.79      6.93 o
   0  13   6       69.00       53.43      5.98 o
   1  13   6      196.54      207.15      8.23 o
   2  13   6       37.98       39.43      4.14 o
   3  13   6        0.33        0.54      1.03 o
  -4  14   6       11.18        8.65      4.09 o
  -3  14   6      101.67      110.72      9.47 o
  -2  14   6        0.36        0.12      1.65 o
  -1  14   6       41.87       44.79      5.87 o
   0  14   6        7.29        5.45      2.32 o
   1  14   6        0.38       -0.88      1.49 o
   2  14   6        0.62        0.81      1.38 o
   3  14   6       11.64       16.91      2.59 o
  -4  15   6      207.56      214.15     13.74 o
  -3  15   6       13.44       16.77      4.17 o
  -2  15   6       50.52       50.37      6.48 o
  -1  15   6       65.54       50.63      6.12 o
   0  15   6        0.25       -0.15      1.45 o
   1  15   6      156.90      148.75      7.24 o
   2  15   6        2.86        7.26      4.88 o
   3  15   6       68.59       82.40      5.39 o
  -4  16   6       32.62       32.58      5.94 o
  -3  16   6        8.22        6.83      3.59 o
  -2  16   6       31.11       35.21      5.49 o
  -1  16   6        0.10        1.19      2.37 o
   0  16   6       22.45       25.74      3.29 o
   1  16   6       68.53       65.70      5.00 o
   2  16   6        1.89       -0.28      1.68 o
  -3  17   6       94.53      105.54      9.83 o
  -2  17   6        4.46        4.69      3.06 o
  -1  17   6       71.30       82.87      5.81 o
   0  17   6       57.50       63.40      4.97 o
   1  17   6      159.64      185.27      8.39 o
   2  17   6        0.02        0.32      1.40 o
  -3  18   6        0.32       -0.22      2.43 o
  -2  18   6      208.34      240.84     14.16 o
  -1  18   6        4.00        5.11      1.87 o
   0  18   6        3.66        2.65      1.69 o
   1  18   6      116.70      125.02      7.06 o
   2  18   6       88.57       99.58      6.33 o
  -3  19   6        8.54       25.29      5.04 o
  -2  19   6        0.64        1.30      1.65 o
  -1  19   6        0.02       -1.17      2.53 o
   0  19   6       12.63       20.89      3.22 o
   1  19   6      125.34      131.17     11.79 o
  -2  20   6       45.70       59.30      5.23 o
  -1  20   6       41.89       41.04      4.38 o
   0  20   6        1.91        7.05      2.46 o
   1  20   6       49.53       59.54      8.08 o
  -2  21   6       22.72       17.91      3.08 o
  -1  21   6        0.84        3.56      2.23 o
   0  21   6       33.23       31.57      4.02 o
  -5   0   7        0.75       -2.22      3.26 o
  -3   0   7        7.37        7.67      2.63 o
  -1   0   7       56.85       54.18      5.88 o
   1   0   7       16.76       14.48      2.78 o
   3   0   7       14.21       14.91      2.22 o
  -5   1   7        4.32       -1.37      2.18 o
  -4   1   7       25.61       14.12      2.80 o
  -3   1   7        0.91       -0.99      1.60 o
  -2   1   7        1.38       -1.51      1.86 o
  -1   1   7      302.98      300.39      9.72 o
   0   1   7     1331.36     1338.46     20.60 o
   1   1   7        9.03       11.29      1.46 o
   2   1   7        7.30        7.49      1.06 o
   3   1   7        8.20       11.63      1.49 o
  -5   2   7       31.85       42.53      4.66 o
  -4   2   7        5.58        6.18      2.42 o
  -3   2   7        8.68        9.75      2.06 o
  -2   2   7       35.26       33.89      3.55 o
  -1   2   7        0.70       -0.46      0.67 o
   0   2   7      138.18      135.68      6.78 o
   1   2   7        0.00       -0.90      0.90 o
   2   2   7        1.55        1.59      1.07 o
   3   2   7       10.28       15.87      1.69 o
  -5   3   7       91.98      110.08      7.19 o
  -4   3   7       92.71       87.34      6.12 o
  -3   3   7       83.41       73.50      7.92 o
  -2   3   7       45.93       36.28      3.71 o
  -1   3   7        7.49        6.18      0.89 o
   0   3   7      238.09      249.00      7.20 o
   1   3   7        4.24        3.89      1.46 o
   2   3   7        7.21        8.54      4.25 o
   3   3   7       58.86       69.03      3.24 o
  -5   4   7      109.85      128.46      7.72 o
  -4   4   7       48.14       40.17      4.26 o
  -3   4   7       79.22       72.57     11.46 o
  -2   4   7        0.04        0.59      1.55 o
  -1   4   7      229.33      225.29      4.86 o
   0   4   7      303.26      299.61     10.00 o
   1   4   7       42.23       47.08      2.70 o
   2   4   7        9.65        7.94      4.62 o
   3   4   7       23.51       21.55      2.83 o
  -5   5   7       48.30       55.28      5.35 o
  -4   5   7       23.24       25.26      5.93 o
  -3   5   7       61.57       67.06      5.19 o
  -2   5   7      117.36      115.91      6.39 o
  -1   5   7        3.37        2.29      2.01 o
   0   5   7       80.23       84.23      4.57 o
   1   5   7      155.71      170.02     18.12 o
   2   5   7      109.74      110.22      4.43 o
   3   5   7        1.43       -0.10      1.45 o
  -4   6   7        0.49        0.88      4.24 o
  -3   6   7        1.08       -1.65      1.77 o
  -2   6   7      206.76      193.34      8.34 o
  -1   6   7        5.37        3.81      1.50 o
   0   6   7       24.60       27.53      1.93 o
   1   6   7        6.66        4.94      1.24 o
   2   6   7       38.01       33.94      2.57 o
   3   6   7        0.00       -0.06      1.32 o
  -4   7   7       13.57       11.96      3.83 o
  -3   7   7       16.57       16.27      2.88 o
  -2   7   7       19.59       21.78      3.29 o
  -1   7   7       54.36       58.33      4.48 o
   0   7   7       39.97       45.70      3.18 o
   1   7   7        0.15        0.12      1.03 o
   2   7   7       28.76       30.56      2.46 o
   3   7   7       28.38       42.98      4.21 o
  -4   8   7       37.88       41.84      6.26 o
  -3   8   7       24.56       31.35      5.32 o
  -2   8   7       15.23       23.53      4.44 o
  -1   8   7       81.30       84.31      7.64 o
   0   8   7       15.60       12.97      3.30 o
   1   8   7       33.51       34.36      2.88 o
   2   8   7       68.40       67.13      3.58 o
   3   8   7        9.12        8.82      2.05 o
  -4   9   7       14.15       12.84      3.98 o
  -3   9   7        0.13       -1.30      2.40 o
  -2   9   7        8.04        5.46      2.91 o
  -1   9   7       35.56       30.78      4.92 o
   0   9   7        4.67        6.23      2.54 o
   1   9   7        1.52        3.26      2.72 o
   2   9   7      146.31      139.99      5.11 o
   3   9   7        2.16        1.09      1.42 o
  -4  10   7        0.00        4.82      3.44 o
  -3  10   7        6.09        1.29      2.16 o
  -2  10   7       19.28       16.03      4.07 o
  -1  10   7       59.01       45.70      5.98 o
   0  10   7        4.02        7.03      2.70 o
   1  10   7        4.58        8.39      2.91 o
   2  10   7        2.70        0.56      1.74 o
   3  10   7        5.70        8.44      2.82 o
  -4  11   7        7.96       15.83      4.23 o
  -3  11   7        0.00       -2.03      2.96 o
  -2  11   7       43.62       28.98      5.02 o
  -1  11   7        0.13       -1.64      2.57 o
   0  11   7      282.32      289.45     14.06 o
   1  11   7        4.07        2.80      1.45 o
   2  11   7       14.47       13.49      2.37 o
  -4  12   7        7.61        2.62      2.50 o
  -3  12   7        2.35        2.23      2.00 o
  -2  12   7        3.16        4.13      2.48 o
  -1  12   7      152.31      142.12     10.32 o
   0  12   7        1.04       -1.61      2.16 o
   1  12   7        4.34        3.14      1.52 o
   2  12   7        3.66        3.65      1.61 o
  -3  13   7        0.65        2.91      2.69 o
  -2  13   7       14.73       13.12      3.77 o
  -1  13   7        1.06        0.09      2.18 o
   0  13   7        7.95        2.15      1.98 o
   1  13   7        1.07        0.20      1.36 o
   2  13   7       30.68       40.21      5.24 o
  -3  14   7        1.23        3.52      3.24 o
  -2  14   7        4.72        4.91      2.75 o
  -1  14   7       10.91        8.86      3.45 o
   0  14   7        0.77       -1.41      2.29 o
   1  14   7        6.57        5.86      2.27 o
   2  14   7       49.40       69.86      5.15 o
  -3  15   7        0.42        1.20      1.95 o
  -2  15   7        6.40        7.43      3.12 o
  -1  15   7        1.64        3.40      2.08 o
   0  15   7       19.40       17.13      2.89 o
   1  15   7       23.48       16.37      3.34 o
  -3  16   7       11.34        7.48      2.93 o
  -2  16   7      121.94      126.12     10.48 o
  -1  16   7        0.10       -0.87      2.41 o
   0  16   7       42.17       35.48      3.93 o
   1  16   7       13.65        2.23      3.40 o
  -2  17   7       35.15       33.82      5.89 o
  -1  17   7       24.61       23.67      5.02 o
   0  17   7       18.67       24.01      4.81 o
   1  17   7       65.26       60.33      5.07 o
  -1  18   7      191.98      208.96      9.67 o
   0  18   7      107.62      120.20      8.54 o
  -4   0   8        7.65       -1.08      2.89 o
  -2   0   8        0.51        1.61      2.07 o
   0   0   8      468.10      451.94     17.39 o
   2   0   8        1.39       -2.40      2.40 o
  -4   1   8        1.34        2.63      2.14 o
  -3   1   8       36.86       33.90      4.02 o
  -2   1   8        4.27        2.18      1.68 o
  -1   1   8      538.37      566.19     20.37 o
   0   1   8      127.23      133.26      4.86 o
   1   1   8       99.41       99.24      4.72 o
   2   1   8        7.14        6.23      1.65 o
  -4   2   8        7.25        6.95      2.50 o
  -3   2   8        0.07       -2.28      2.28 o
  -2   2   8        4.24        1.51      3.71 o
  -1   2   8        1.47       -1.80      1.80 o
   0   2   8      159.99      152.80      5.08 o
   1   2   8        7.51        5.04      1.21 o
   2   2   8        4.19        5.77      1.81 o
  -4   3   8       30.64       27.00      3.86 o
  -3   3   8       26.03       32.97      3.85 o
  -2   3   8       15.31       14.36      2.73 o
  -1   3   8      326.32      327.87     25.34 o
   0   3   8       89.79       94.07      5.60 o
   1   3   8       31.76       35.43      2.58 o
   2   3   8        3.16        0.59      1.82 o
  -4   4   8        6.63        2.57      1.83 o
  -3   4   8       38.72       31.07      3.84 o
  -2   4   8        9.57       12.13      2.58 o
  -1   4   8      102.18       92.06      5.86 o
   0   4   8       58.53       67.02      4.78 o
   1   4   8        0.46       -0.45      0.89 o
   2   4   8        2.99        3.54      2.16 o
  -4   5   8        0.07        0.11      1.86 o
  -3   5   8       12.81       13.70      2.63 o
  -2   5   8       12.22       13.00      2.73 o
  -1   5   8        9.83       10.82      2.22 o
   0   5   8        0.76       -0.36      1.35 o
   1   5   8        0.09       -2.17      2.17 o
   2   5   8       28.22       28.83      3.24 o
  -3   6   8        2.38        1.08      1.45 o
  -2   6   8        0.07       -2.07      2.07 o
  -1   6   8      112.50      114.19     14.30 o
   0   6   8       26.26       23.17      4.30 o
   1   6   8      126.67      123.89      8.75 o
   2   6   8        4.05        3.96      1.17 o
  -3   7   8        3.01        3.82      1.85 o
  -2   7   8      181.48      181.97     17.65 o
  -1   7   8        2.61        1.60      2.02 o
   0   7   8       74.63       80.66      7.60 o
   1   7   8        0.07        3.15      2.30 o
   2   7   8       41.32       41.11      6.65 o
  -3   8   8        8.28       12.63      3.80 o
  -2   8   8        0.05        1.44      2.38 o
  -1   8   8        0.87        0.55      1.94 o
   0   8   8        7.07        6.46      2.85 o
   1   8   8        7.44       16.96      3.72 o
   2   8   8       10.44        9.95      2.18 o
  -3   9   8       29.92       33.22      5.98 o
  -2   9   8       75.01       79.88      8.26 o
  -1   9   8       16.51       19.88      4.50 o
   0   9   8        0.03        2.97      2.59 o
   1   9   8        0.29        3.16      2.38 o
  -3  10   8        2.42       -0.11      2.64 o
  -2  10   8        0.21        3.54      2.84 o
  -1  10   8       18.87       15.91      4.14 o
   0  10   8       54.54       52.46      6.43 o
   1  10   8       15.40       15.95      3.70 o
  -3  11   8       53.77       54.19      7.45 o
  -2  11   8        3.64        7.65      3.67 o
  -1  11   8       36.63       46.12      6.35 o
   0  11   8        0.22        1.59      2.43 o
   1  11   8      140.43      159.36      7.85 o
  -2  12   8        0.21        3.10      2.96 o
  -1  12   8        5.50        4.84      2.65 o
   0  12   8       16.00       17.59      4.21 o
   1  12   8       14.28       18.92      2.98 o
  -2  13   8       61.25       52.25      7.14 o
  -1  13   8       11.81       16.66      4.36 o
   0  13   8       10.40        7.55      3.13 o
  -1  14   8        0.93       -1.01      1.88 o
  -1   0   9       24.15       20.06      4.61 o
  -2   1   9        7.49        7.00      1.98 o
  -1   1   9        6.58        4.68      1.74 o
   0   1   9       84.29       85.53      5.72 o
  -2   2   9        1.05       -0.37      1.45 o
  -1   2   9       13.72       12.09      5.67 o
   0   2   9        2.57        0.30      1.50 o
  -2   3   9        0.28        1.76      1.65 o
  -1   3   9      368.19      381.78     12.61 o
   0   3   9      135.79      135.25      7.12 o
  -2   4   9        2.85       -1.93      1.93 o
  -1   4   9       73.32       75.98      5.80 o
   0   4   9       55.92       62.56      5.23 o
  -1   5   9      170.39      174.15      8.53 o
  -1   6   9        0.85        2.29      2.86 o
 
